# Supplementary material for: Improving the Conservation of Mediterranean Chondrichthyans: The ELASMOMED DNA Barcode Reference Library
Source: PLoS One. 2017 Jan 20;12(1):e0170244. doi: 10.1371/journal.pone.0170244 (PMC5249125; doi:10.1371/journal.pone.0170244)
Supplement: S1 Table — Both the number of barcode records obtained from Mediterranean and non-Mediterranean specimens are reported. When the number of non-Mediterranean barcodes on BOLD was larger than 10, the exact number is not reported. Species author, Ecology (Bathydemersal, Demersal, Pelagic and Benthopelagic), IUCN Red List Category and Criteria (CR = Critically Endangered, EN = Endangered, VU = Vulnerable, NT = Near Threatened, LC = Least Concern, DD = Data Deficient, NE = Not Evaluated), Status and BIN available on BOLD are detailed for each species. Asterisks denote barcode sequences deposited in public repositories but not in BOLD. (XLSX) [file pone.0170244.s001.xlsx]

## Sheet: S1_Table
												Mediterranean barcode (N)				Non Mediterranean barcode
Morph	Order	Family	Family common name	Genus	Species	Species Author	Ecology	IUCN Red List Category/Criteria	Status	Barcode	BINs	Moftah et al 2011	Landi et al 2014	ELASMOMED	Other
Holocephalan	Chimaeriformes	Chimaeridae	Rabbit fish	Chimaera	C. monstrosa	Linnaeus, 1758	Bathydemersal	NT	Indigenous - Non Endemic	MED/NON-MED	AAB3588			16		10
Ray&Skate	Myliobatiformes	Dasyatidae	Stingrays	Dasyatis	D. centroura	Mitchill, 1815	Demersal	VU / A2d	Indigenous - Non Endemic	MED/NON-MED	AAD5044			2		1
Ray&Skate	Myliobatiformes	Dasyatidae	Stingrays	Dasyatis	D. marmorata	Steindachner, 1892	Demersal	DD	Indigenous - Non Endemic	NON-MED	NA					1
Ray&Skate	Myliobatiformes	Dasyatidae	Stingrays	Dasyatis	D. pastinaca	Linnaeus, 1758	Demersal	VU / A2d	Indigenous - Non Endemic	MED	ACK8259			13
Ray&Skate	Myliobatiformes	Dasyatidae	Stingrays	Dasyatis	D. tortonesei	Capapé, 1975	Demersal	NE	Indigenous - Non Endemic	MED	AAD5036			4
Ray&Skate	Myliobatiformes	Dasyatidae	Stingrays	Himantura	H. uarnak	Gmelin, 1789	Demersal	VU / A2bd+3bd+4bd	Exotic	NON-MED	AAB7830/AAB7831/AAB7832/ABZ0063					>10
Ray&Skate	Myliobatiformes	Dasyatidae	Stingrays	Pteroplatytrygon	P. violacea	Bonaparte, 1832	Pelagic	LC	Indigenous - Non Endemic	MED/NON-MED	AAF5129			4		8
Ray&Skate	Myliobatiformes	Dasyatidae	Stingrays	Taeniura	T. grabata	Geoffroy Saint-Hilaire, 1817	Demersal	DD	Indigenous - Non Endemic	NON-MED*	NA
Ray&Skate	Myliobatiformes	Gymnuridae	Butterfly rays	Gymnura	G. altavela	Linnaeus, 1758	Demersal	CR / A2bd	Indigenous - Non Endemic	NON-MED	AAY2456					6
Ray&Skate	Myliobatiformes	Mobulidae	Eagle and manta ray	Mobula	M. mobular	Bonnaterre, 1788	Pelagic	EN / A2d	Indigenous - Endemic	MED	AAB8636			1
Ray&Skate	Myliobatiformes	Myliobatidae	Eagle and manta ray	Myliobatis	M. aquila	Linnaeus, 1758	Benthopelagic	VU / A2b	Indigenous - Non Endemic	MED/NON-MED	AAC6922		2	10		10
Ray&Skate	Myliobatiformes	Myliobatidae	Eagle and manta ray	Pteromylaeus	P. bovinus	Geoffroy Saint-Hilaire, 1817	Benthopelagic	CR / A2c	Indigenous - Non Endemic	MED/NON-MED	AAD9192			3		6
Ray&Skate	Myliobatiformes	Rhinopteridae	Eagle and manta ray	Rhinoptera	R. marginata	Geoffroy Saint-Hilaire, 1817	Benthopelagic	NT	Indigenous - Non Endemic	NO	NA
Ray&Skate	Pristiformes	Pristidae	Sawfish	Pristis	P. pectinata	Latham, 1794	Demersal	CR / A2b; D	Indigenous - Non Endemic	NON-MED*	NA
Ray&Skate	Pristiformes	Pristidae	Sawfish	Pristis	P. pristis	Linnaeus, 1758	Demersal	CR / A2b; D	Indigenous - Non Endemic	NO	NA
Ray&Skate	Rajiformes	Rajidae	Skates	Dipturus	D. batis	Linnaeus, 1758	Demersal	CR / A2bcd+4bcd	Doubtful occurence	NON-MED	D. cf. flossada AAC0752/ D. cf. intermedia AAA8675					>10
Ray&Skate	Rajiformes	Rajidae	Skates	Dipturus	D. nidarosiensis	Storm, 1881	Demersal	NT	Indigenous - Non Endemic	MED/NON-MED	AAE1030			12		>10
Ray&Skate	Rajiformes	Rajidae	Skates	Dipturus	D. oxyrinchus	Linnaeus, 1758	Demersal	NT	Indigenous - Non Endemic	MED/NON-MED	ABZ4263		4	26		>10
Ray&Skate	Rajiformes	Rajidae	Skates	Leucoraja	L. circularis	Couch, 1838	Demersal	EN / A2bcd	Indigenous - Non Endemic	MED/NON-MED	AAA5080			16		6
Ray&Skate	Rajiformes	Rajidae	Skates	Leucoraja	L. fullonica	Linnaeus, 1758	Bathydemersal	VU / A2bd	Doubtful occurence	NON-MED	AAE3437					4
Ray&Skate	Rajiformes	Rajidae	Skates	Leucoraja	L. melitensis	Clark, 1926	Demersal	CR / A2bcd+3bcd	Indigenous - Endemic	MED	AAD6037		1	6
Ray&Skate	Rajiformes	Rajidae	Skates	Leucoraja	L. naevus	Müller & Henle, 1841	Demersal	LC	Indigenous - Non Endemic	MED/NON-MED	AAB0817			1		>10
Ray&Skate	Rajiformes	Rajidae	Skates	Raja	R. africana	Capapé, 1977	Demersal	NE	Doubtful occurence	NO	NA
Ray&Skate	Rajiformes	Rajidae	Skates	Raja	R. asterias	Delaroche, 1809	Demersal	NT	Indigenous - Endemic	MED	AAA5079			29
Ray&Skate	Rajiformes	Rajidae	Skates	Raja	R. brachyura	LaFont, 1871	Demersal	NT	Indigenous - Non Endemic	MED/NON-MED	AAA4358			14		>10
Ray&Skate	Rajiformes	Rajidae	Skates	Raja	R. clavata	Linnaeus, 1758	Demersal	NT	Indigenous - Non Endemic	MED/NON-MED	ACF2419		8	60		>10
Ray&Skate	Rajiformes	Rajidae	Skates	Raja	R. miraletus	Linnaeus, 1758	Demersal	LC	Indigenous - Non Endemic	MED/NON-MED	AAA4472		8	35		10
Ray&Skate	Rajiformes	Rajidae	Skates	Raja	R. montagui	Fowler, 1910	Demersal	LC	Indigenous - Non Endemic	MED/NON-MED	AAA4356		3	1		>10
Ray&Skate	Rajiformes	Rajidae	Skates	Raja	R. polystigma	Regan, 1923	Demersal	LC	Indigenous - Endemic	MED	ABY6158			23
Ray&Skate	Rajiformes	Rajidae	Skates	Raja	R. radula	Delaroche, 1809	Demersal	EN / A4b	Indigenous - Endemic	MED	AAC1141		1	15
Ray&Skate	Rajiformes	Rajidae	Skates	Raja	R. undulata	Lacepède, 1802	Demersal	NT	Indigenous - Non Endemic	MED/NON-MED	AAL0858			6		4
Ray&Skate	Rajiformes	Rajidae	Skates	Rostroraja	R. alba	Lacepède, 1803	Demersal	CR / A2bd	Indigenous - Non Endemic	MED/NON-MED	AAB8691			6		>10
Ray&Skate	Rhinobatiformes	Rhinobatidae	Guitarfishes	Glaucostegus	G. halavi	Forsskål, 1775	Benthopelagic	DD	Exotic	NO	NA
Ray&Skate	Rhinobatiformes	Rhinobatidae	Guitarfishes	Rhinobatos	R. cemiculus	Geoffroy Saint-Hilaire, 1817	Demersal	EN / A3bd	Indigenous - Non Endemic	NO	NA
Ray&Skate	Rhinobatiformes	Rhinobatidae	Guitarfishes	Rhinobatos	R. rhinobatos	Linnaeus, 1758	Demersal	EN / A2b	Indigenous - Non Endemic	NON-MED	NA					3
Ray&Skate	Torpediniformes	Torpedinidae	Electric rays	Torpedo	T. alexandrinsis	Mazhar, 1987	Demersal	NE	Doubtful occurence	NO	NA
Ray&Skate	Torpediniformes	Torpedinidae	Electric rays	Torpedo	T. marmorata	Risso, 1810	Demersal	LC	Indigenous - Non Endemic	MED/NON-MED	AAC2566		1	32		3
Ray&Skate	Torpediniformes	Torpedinidae	Electric rays	Torpedo	T. nobiliana	Bonaparte, 1835	Demersal	LC	Indigenous - Non Endemic	MED/NON-MED	AAC6970			4		5
Ray&Skate	Torpediniformes	Torpedinidae	Electric rays	Torpedo	T. sinuspersici	Olfers, 1831	Demersal	DD	Exotic	NON-MED	AAW6354/ACS4222					4
Ray&Skate	Torpediniformes	Torpedinidae	Electric rays	Torpedo	T. torpedo	Linnaeus, 1758	Demersal	LC	Indigenous - Non Endemic	MED	ABA3840			13
Shark	Carcharhiniformes	Carcharhinidae	Requiem sharks	Carcharhinus	C. altimus	Springer, 1950	Benthopelagic	DD	Exotic	MED/NON-MED	AAA4896	2				>10
Shark	Carcharhiniformes	Carcharhinidae	Requiem sharks	Carcharhinus	C. brachyurus	Günther, 1870	Benthopelagic	DD	Indigenous - Non Endemic	NON-MED	ACE6212					>10
Shark	Carcharhiniformes	Carcharhinidae	Requiem sharks	Carcharhinus	C. brevipinna	Müller & Henle, 1839	Benthopelagic	NT	Indigenous - Non Endemic	NON-MED	AAA3388					>10
Shark	Carcharhiniformes	Carcharhinidae	Requiem sharks	Carcharhinus	C. falciformis	Müller & Henle, 1839	Benthopelagic	DD	Exotic	NON-MED	AAA3387					>10
Shark	Carcharhiniformes	Carcharhinidae	Requiem sharks	Carcharhinus	C. limbatus	Müller & Henle, 1839	Benthopelagic	DD	Indigenous - Non Endemic	NON-MED	AAA5251					>10
Shark	Carcharhiniformes	Carcharhinidae	Requiem sharks	Carcharhinus	C. melanopterus	Quoy & Gaimard, 1824	Benthopelagic	NT	Doubtful occurence	NON-MED	AAB4452/ACE5618					>10
Shark	Carcharhiniformes	Carcharhinidae	Requiem sharks	Carcharhinus	C. obscurus	Lesueur, 1818	Benthopelagic	DD	Indigenous - Non Endemic	NON-MED	ABZ0850					>10
Shark	Carcharhiniformes	Carcharhinidae	Requiem sharks	Carcharhinus	C. plumbeus	Nardo, 1827	Benthopelagic	EN / A4d	Indigenous - Non Endemic	NON-MED	AAA4896					>10
Shark	Carcharhiniformes	Carcharhinidae	Requiem sharks	Galeocerdo	G. cuvier	Péron & Lesueur, 1822	Benthopelagic	DD	Exotic	NON-MED	AAA2006					>10
Shark	Carcharhiniformes	Carcharhinidae	Requiem sharks	Prionace	P. glauca	Linnaeus, 1758	Pelagic	NT	Indigenous - Non Endemic	MED/NON-MED	AAA7096			2		>10
Shark	Carcharhiniformes	Carcharhinidae	Requiem sharks	Rhizoprionodon	R. acutus	Rüppell, 1837	Benthopelagic	LC	Exotic	NON-MED	AAA6750					>10
Shark	Carcharhiniformes	Scyliorhinidae	Cat sharks	Galeus	G. atlanticus	Vaillant, 1888	Bathydemersal	NT	Indigenous - Non Endemic	NON-MED	AAC4280					>10
Shark	Carcharhiniformes	Scyliorhinidae	Cat sharks	Galeus	G. melastomus	Rafinesque, 1810	Bathydemersal	LC	Indigenous - Non Endemic	MED/NON-MED	AAA9550		5	34		9
Shark	Carcharhiniformes	Scyliorhinidae	Cat sharks	Scyliorhinus	S. canicula	Linnaeus, 1758	Demersal	LC	Indigenous - Non Endemic	MED/NON-MED	AAA1548	22	15	38	392+122	>10
Shark	Carcharhiniformes	Scyliorhinidae	Cat sharks	Scyliorhinus	S. stellaris	Linnaeus, 1758	Demersal	NT	Indigenous - Non Endemic	MED/NON-MED	AAC0375	4	4	4		2
Shark	Carcharhiniformes	Sphyrnidae	Hammerhead sharks	Sphyrna	S. lewini	Griffith & Smith, 1834	Pelagic	DD	Indigenous - Non Endemic	NON-MED	AAA2402/AAA2403/AAA2404/AAA2406					>10
Shark	Carcharhiniformes	Sphyrnidae	Hammerhead sharks	Sphyrna	S. mokarran	Rüppell, 1837	Pelagic	DD	Exotic	NON-MED	AAA7684					>10
Shark	Carcharhiniformes	Sphyrnidae	Hammerhead sharks	Sphyrna	S. tudes	Valenciennes, 1822	Pelagic	VU / A2ad+3d+4ad	Indigenous - Non Endemic	NON-MED	AAE9151					4
Shark	Carcharhiniformes	Sphyrnidae	Hammerhead sharks	Sphyrna	S. zygaena	Linnaeus, 1758	Pelagic	DD	Indigenous - Non Endemic	NON-MED	AAA6753					>10
Shark	Carcharhiniformes	Triakidae	Hound sharks	Galeorhinus	G. galeus	Linnaeus, 1758	Benthopelagic	VU / A2bd	Indigenous - Non Endemic	MED/NON-MED	AAB3071			3		>10
Shark	Carcharhiniformes	Triakidae	Houndsharks	Mustelus	M. asterias	Cloquet, 1819	Demersal	NT	Indigenous - Non Endemic	MED/NON-MED	AAA4344		4			>10
Shark	Carcharhiniformes	Triakidae	Hound sharks	Mustelus	M. mustelus	Linnaeus, 1758	Demersal	VU / A2bd	Indigenous - Non Endemic	MED/NON-MED	AAA4345	8	4	45		>10
Shark	Carcharhiniformes	Triakidae	Hound sharks	Mustelus	M. punctulatus	Risso, 1827	Demersal	VU / A4d	Indigenous - Non Endemic	MED/NON-MED	AAA4347	6	1	157
Shark	Hexanchiformes	Hexanchidae	Cowshark	Heptranchias	H. perlo	Bonnaterre, 1788	Bathydemersal	DD	Indigenous - Non Endemic	MED	AAC7515		2	2		10
Shark	Hexanchiformes	Hexanchidae	Cowshark	Hexanchus	H. griseus	Bonnaterre, 1788	Bathydemersal	LC	Indigenous - Non Endemic	NON-MED	AAD2958					>10
Shark	Hexanchiformes	Hexanchidae	Cowshark	Hexanchus	H. nakamurai	Teng, 1962	Bathydemersal	DD	Indigenous - Non Endemic	NON-MED*	NA
Shark	Lamniformes	Alopiidae	Threser sharks	Alopias	A. superciliosus	Lowe, 1841	Pelagic	EN / A2bd	Indigenous - Non Endemic	NON-MED	AAA9988					>10
Shark	Lamniformes	Alopiidae	Threser sharks	Alopias	A. vulpinus	Bonnaterre, 1788	Pelagic	EN / A2bd	Indigenous - Non Endemic	MED/NON-MED	AAB0474			3		>10
Shark	Lamniformes	Cetorhinidae	Basking shark	Cetorhinus	C. maximus	Gunnerus, 1765	Pelagic	EN / A2abd	Indigenous - Non Endemic	MED/NON-MED	AAA6526			7		>10
Shark	Lamniformes	Lamnidae	Mackerel White shark	Carcharodon	C. carcharias	Linnaeus, 1758	Pelagic	CR / C2a(ii)	Indigenous - Non Endemic	MED/NON-MED	AAA9092				2	>10
Shark	Lamniformes	Lamnidae	Mackerel White shark	Isurus	I. oxyrinchus	Rafinesque, 1810	Pelagic	DD	Indigenous - Non Endemic	MED/NON-MED	AAA4689				9	>10
Shark	Lamniformes	Lamnidae	Mackerel White shark	Isurus	I. paucus	Guitart, 1966	Pelagic	DD	Exotic	NON-MED	AAB2854					>10
Shark	Lamniformes	Lamnidae	Mackerel White shark	Lamna	L. nasus	Bonnaterre, 1788	Pelagic	CR / A2bd	Indigenous - Non Endemic	NON-MED	AAA3577					>10
Shark	Lamniformes	Odontaspididae	Sand tiger shark	Carcharias	C. taurus	Rafinesque, 1810	Benthopelagic	CR / C2a(ii)	Indigenous - Non Endemic	NON-MED	AAA3886/AAA3887					>10
Shark	Lamniformes	Odontaspididae	Sand tiger shark	Odontaspis	O. ferox	Risso, 1810	Benthopelagic	CR / A2bcd	Indigenous - Non Endemic	MED/NON-MED	AAD5445				1	5
Shark	Squaliformes	Centrophoridae	Gulper sharks	Centrophorus	C. granulosus	Bloch & Schneider, 1801	Bathydemersal	CR / A4b	Indigenous - Non Endemic	MED/NON-MED	AAB4327			12		>10
Shark	Squaliformes	Centrophoridae	Gulper sharks	Centrophorus	C. uyato	Rafinesque, 1810	Bathydemersal	VU / A2b	Indigenous - Non Endemic	NON-MED	AAB4327					5
Shark	Squaliformes	Dalatiidae	Sleeper sharks	Dalatias	D. licha	Bonnaterre, 1788	Bathydemersal	EN / A3d+4d	Indigenous - Non Endemic	MED/NON-MED	AAB2396			22		>10
Shark	Squaliformes	Echinorhinidae	Bramble sharks	Echinorhinus	E. brucus	Bonnaterre, 1788	Bathydemersal	EN / A2bcd	Indigenous - Non Endemic	NON-MED	ACH3651					2
Shark	Squaliformes	Etmopteridae	Lantern sharks	Etmopterus	E. spinax	Linnaeus, 1758	Bathydemersal	NT	Indigenous - Non Endemic	MED/NON-MED	AAB1404		3	26		10
Shark	Squaliformes	Oxynotidae	Rough sharks	Oxynotus	O. centrina	Linnaeus, 1758	Bathydemersal	VU / A2bd	Indigenous - Non Endemic	MED/NON-MED	AAF2493	1		7		1
Shark	Squaliformes	Somniosidae	Sleeper sharks	Centroscymnus	C. coelolepis	Barbosa du Bocage & de Brito Capello, 1864	Bathydemersal	EN / A2bd	Indigenous - Non Endemic	MED/NON-MED	AAB8284			1		10
Shark	Squaliformes	Somniosidae	Sleeper sharks	Somniosus	S. rostratus	Risso, 1827	Bathydemersal	DD	Indigenous - Non Endemic	NON-MED*	NA
Shark	Squaliformes	Squalidae	Dogfish sharks	Squalus	S. acanthias	Linnaeus, 1758	Benthopelagic	EN / A2bd	Indigenous - Non Endemic	MED/NON-MED	AAA1547	5		137		>10
Shark	Squaliformes	Squalidae	Dogfish sharks	Squalus	S. blainville	Risso, 1827	Benthopelagic	DD	Indigenous - Non Endemic	MED/NON-MED	AAA1550		5	30		5
Shark	Squaliformes	Squalidae	Dogfish sharks	Squalus	S. megalops	Macleay, 1881	Benthopelagic	DD	Indigenous - Non Endemic	MED/NON-MED	AAA1550				1	>10
Shark	Squatiniformes	Squatinidae	Angel sharks	Squatina	S. aculeata	Cuvier, 1829	Demersal	CR / A2bcd	Indigenous - Non Endemic	MED/NON-MED	AAF2561		1			3
Shark	Squatiniformes	Squatinidae	Angel sharks	Squatina	S. oculata	Bonaparte, 1840	Demersal	CR / A2bcd+3cd	Indigenous - Non Endemic	MED/NON-MED	AAI0231		1			2
Shark	Squatiniformes	Squatinidae	Angel sharks	Squatina	S. squatina	Linnaeus, 1758	Demersal	CR / A2bcd+3d	Indigenous - Non Endemic	MED/NON-MED	AAD8550	3			21	2
*sequences deposited in databases other than BOLD
