# Supplementary material for: Improving the Conservation of Mediterranean Chondrichthyans: The ELASMOMED DNA Barcode Reference Library
Source: PLoS One. 2017 Jan 20;12(1):e0170244. doi: 10.1371/journal.pone.0170244 (PMC5249125; doi:10.1371/journal.pone.0170244)
Supplement: S2 Table — The number of collected and barcoded individuals are reported for each chondrichthyan species and each FAO division as well as in total. (XLSX) [file pone.0170244.s002.xlsx]

## Sheet: S2_Table
				37.1.1 - Balearic		37.1.2 - Gulf of Lions		37.1.3 - Sardinia		37.2.1 - Adriatic		37.2.2 - Ionian		37.3.2 - Levant		Total individual for each species
Order	Family	Genus	Species	Collected	Barcoded	Collected	Barcoded	Collected	Barcoded	Collected	Barcoded	Collected	Barcoded	Collected	Barcoded	Collected	Barcoded
Chimaeriformes	Chimaeridae	Chimaera	Chimaera monstrosa	0	0	0	0	7	7	0	0	10	9	0	0	17	16
Myliobatiformes	Dasyatidae	Dasyatis	Dasyatis centroura	1	1	0	0	1	1	0	0	0	0	0	0	2	2
Myliobatiformes	Dasyatidae	Dasyatis	Dasyatis pastinaca	1	1	0	0	10	8	0	0	4	4	1	0	16	13
Myliobatiformes	Dasyatidae	Dasyatis	Dasyatis tortonesei	0	0	0	0	0	0	0	0	4	4	0	0	4	4
Myliobatiformes	Dasyatidae	Pteroplatytrygon	Pteroplatytrygon violacea	1	1	0	0	1	1	0	0	2	2	0	0	4	4
Myliobatiformes	Mobulidae	Mobula	Mobula mobular	1	1	0	0	0	0	0	0	0	0	0	0	1	1
Myliobatiformes	Myliobatidae	Myliobatis	Myliobatis aquila	0	0	0	0	7	6	3	3	1	1	0	0	11	10
Myliobatiformes	Myliobatidae	Pteromylaeus	Pteromylaeus bovinus	1	1	0	0	2	2	0	0	0	0	0	0	3	3
Rajiformes	Rajidae	Dipturus	Dipturus nidarosiensis	1	1	0	0	5	5	0	0	6	6	0	0	12	12
Rajiformes	Rajidae	Dipturus	Dipturus oxyrinchus	4	3	0	0	9	9	0	0	15	14	0	0	28	26
Rajiformes	Rajidae	Leucoraja	Leucoraja circularis	1	1	0	0	8	8	0	0	5	5	2	2	16	16
Rajiformes	Rajidae	Leucoraja	Leucoraja melitensis	2	1	0	0	0	0	0	0	5	5	0	0	7	6
Rajiformes	Rajidae	Leucoraja	Leucoraja naevus	0	0	1	1	0	0	0	0	0	0	0	0	1	1
Rajiformes	Rajidae	Raja	Raja asterias	14	9	0	0	12	7	7	7	7	6	0	0	40	29
Rajiformes	Rajidae	Raja	Raja brachyura	3	2	0	0	11	11	0	0	1	1	0	0	15	14
Rajiformes	Rajidae	Raja	Raja clavata	6	6	0	0	5	5	45	40	5	4	5	5	66	60
Rajiformes	Rajidae	Raja	Raja miraletus	5	5	0	0	4	4	20	20	5	3	3	3	37	35
Rajiformes	Rajidae	Raja	Raja montagui	1	1	0	0	0	0	0	0	0	0	0	0	1	1
Rajiformes	Rajidae	Raja	Raja polystigma	6	6	0	0	8	7	6	6	4	4	0	0	24	23
Rajiformes	Rajidae	Raja	Raja radula	13	13	0	0	0	0	0	0	1	0	2	2	16	15
Rajiformes	Rajidae	Raja	Raja undulata	3	3	0	0	3	3	0	0	0	0	0	0	6	6
Rajiformes	Rajidae	Rostroraja	Rostroraja alba	2	2	0	0	3	3	0	0	1	1	0	0	6	6
Torpediniformes	Torpedinidae	Torpedo	Torpedo marmorata	3	2	0	0	12	10	1	1	11	10	10	9	37	32
Torpediniformes	Torpedinidae	Torpedo	Torpedo nobiliana	0	0	0	0	2	2	0	0	3	2	0	0	5	4
Torpediniformes	Torpedinidae	Torpedo	Torpedo spp	1	0	0	0	0	0	1	0	0	0	0	0	2	0
Torpediniformes	Torpedinidae	Torpedo	Torpedo torpedo	4	4	0	0	6	5	0	0	4	3	1	1	15	13
Carcharhiniformes	Carcharhinidae	Carcharhinus	Carcharhinus obscurus	0	0	0	0	1	0	0	0	0	0	0	0	1	0
Carcharhiniformes	Carcharhinidae	Prionace	Prionace glauca	2	2	0	0	0	0	0	0	0	0	0	0	2	2
Carcharhiniformes	Scyliorhinidae	Galeus	Galeus melastomus	6	6	0	0	5	5	13	13	10	5	5	5	39	34
Carcharhiniformes	Scyliorhinidae	Scyliorhinus	Scyliorhinus canicula	5	0	0	0	0	5	23	20	10	8	5	5	43	38
Carcharhiniformes	Scyliorhinidae	Scyliorhinus	Scyliorhinus stellaris	0	0	0	0	4	4	0	0	0	0	0	0	4	4
Carcharhiniformes	Triakidae	Galoerhinus	Galeorhinus galeus	2	2	0	0	0	0	0	0	1	1	0	0	3	3
Carcharhiniformes	Triakidae	Mustelus	Mustelus mustelus	1	0	0	0	0	0	40	35	10	10	0	0	51	45
Carcharhiniformes	Triakidae	Mustelus	Mustelus punctulatus	5	5	0	0	1	1	148	146	5	5	0	0	159	157
Hexanchiformes	Hexanchidae	Heptranchias	Heptranchias perlo	0	0	0	0	2	1	0	0	6	0	5	1	13	2
Hexanchiformes	Hexanchidae	Hexancus	Hexanchus griseus	2	0	0	0	3	0	0	0	2	0	0	0	7	0
Lamniformes	Alopiidae	Alopias	Alopias vulpinus	4	1	0	0	3	2	0	0	0	0	0	0	7	3
Lamniformes	Cetorhinidae	Cetorhinus	Cetorhinus maximus	2	2	0	0	5	5	0	0	0	0	0	0	7	7
Squaliformes	Centrophoridae	Centrophorus	Centrophorus granulosus	6	5	0	0	6	4	0	0	6	3	5	0	23	12
Squaliformes	Centrophoridae	Centrophorus	Centrophorus uyato	3	0	0	0	0	0	1	0	0	0	0	0	4	0
Squaliformes	Dalatiidae	Dalatias	Dalatias licha	5	5	0	0	8	8	0	0	8	8	1	1	22	22
Squaliformes	Etmopteridae	Etmopterus	Etmopterus spinax	0	0	0	0	10	10	1	1	10	10	5	5	26	26
Squaliformes	Oxynotidae	Oxynotus	Oxynotus centrina	0	0	0	0	5	4	0	0	2	2	1	1	8	7
Squaliformes	Somniosidae	Centroscymnus	Centroscymnus coelolepis	0	0	0	0	1	1	0	0	0	0	0	0	1	1
Squaliformes	Squalidae	Squalus	Squalus acanthias	0	0	0	0	0	0	151	137	0	0	0	0	151	137
Squaliformes	Squalidae	Squalus	Squalus blainville	3	3	0	0	10	10	0	0	15	12	5	5	33	30
Squaliformes	Squalidae	Squalus	Squalus megalops	0	0	0	0	0	0	0	0	2	0	0	0	2	0
			Total specimens per FAO division	120	95	1	1	180	164	460	429	181	148	56	45	998	882
