# Supplementary material for: Improving the Conservation of Mediterranean Chondrichthyans: The ELASMOMED DNA Barcode Reference Library
Source: PLoS One. 2017 Jan 20;12(1):e0170244. doi: 10.1371/journal.pone.0170244 (PMC5249125; doi:10.1371/journal.pone.0170244)
Supplement: S3 Table — (XLSX) [file pone.0170244.s003.xlsx]

## Sheet: S3_Table
Identification	GenBank Accession Numbers	BIN	Sample ID	Process ID
Alopias vulpinus	KT307160	BOLD:AAB0474	SS0851	ELAMO076-15
Alopias vulpinus	KT307159	BOLD:AAB0474	EL0140	ELAME1056-11
Alopias vulpinus	KT307158	BOLD:AAB0474	EL612	ELAMO082-15
Centrophorus granulosus	GU805615	BOLD:AAB4327	S000002	ELAME193-09
Centrophorus granulosus	GU805903	BOLD:AAB4327	AN024LOBRPA	ELAME528-09
Centrophorus granulosus	GU805618	BOLD:AAB4327	S000001	ELAME192-09
Centrophorus granulosus	KT307163	BOLD:AAB4327	GenMaPDB000651	ELAME1175-11
Centrophorus granulosus	GU805613	BOLD:AAB4327	S000005	ELAME196-09
Centrophorus granulosus	KT307164	BOLD:AAB4327	GenMaPDB000652	ELAME1176-11
Centrophorus granulosus	KT307162	BOLD:AAB4327	GenMaPDB000650	ELAME1174-11
Centrophorus granulosus	KT307161	BOLD:AAB4327	GenMaPDB000649	ELAME1173-11
Centrophorus granulosus	GU805833	BOLD:AAB4327	1CENTGRA57GRU08	ELAME615-09
Centrophorus granulosus	GU805616	BOLD:AAB4327	S000003	ELAME194-09
Centrophorus granulosus	GU805900	BOLD:AAB4327	AN025LOBRPA	ELAME529-09
Centrophorus granulosus	GU805610	NONE	S000013	ELAME203-09
Centroscymnus coelolepis	KT307165	BOLD:AAB8284	EL0598	ELAMO035-15
Cetorhinus maximus	KT307169	BOLD:AAA6526	GenMAPDB0708	ELAMO066-15
Cetorhinus maximus	KT307168	BOLD:AAA6526	GenMAPDB0709	ELAMO067-15
Cetorhinus maximus	KT307167	BOLD:AAA6526	GenMAPDB0646	ELAMO063-15
Cetorhinus maximus	KT307166	BOLD:AAA6526	GenMAPDB0647	ELAMO064-15
Cetorhinus maximus	KT307170	BOLD:AAA6526	GenMAPDB0707	ELAMO065-15
Cetorhinus maximus	GU805881	BOLD:AAA6526	cetorino230508	ELAME562-09
Chimaera monstrosa	GU805843	BOLD:AAB3588	3CHIMMON67GRU08	ELAME603-09
Chimaera monstrosa	GU805888	BOLD:AAB3588	AN054LOBRPA	ELAME547-09
Chimaera monstrosa	GU805889	BOLD:AAB3588	AN055LOBRPA	ELAME548-09
Chimaera monstrosa	GU805846	BOLD:AAB3588	2CHIMMON67GRU08	ELAME602-09
Chimaera monstrosa	GU805867	BOLD:AAB3588	2M08106CMO	ELAME577-09
Chimaera monstrosa	KT307173	BOLD:AAB3588	GenMaPDB000653	ELAME1168-11
Chimaera monstrosa	KT307174	BOLD:AAB3588	GenMaPDB000714	ELAME1171-11
Chimaera monstrosa	KT307171	BOLD:AAB3588	GenMaPDB000713	ELAME1170-11
Chimaera monstrosa	KT307172	BOLD:AAB3588	GenMaPDB000654	ELAME1169-11
Chimaera monstrosa	GU805887	BOLD:AAB3588	AN058LOBRPA	ELAME551-09
Chimaera monstrosa	GU805868	BOLD:AAB3588	3M08106CMO	ELAME578-09
Chimaera monstrosa	GU805870	BOLD:AAB3588	1G08E4CMO	ELAME576-09
Chimaera monstrosa	GU805886	BOLD:AAB3588	AN056LOBRPA	ELAME549-09
Chimaera monstrosa	GU805845	BOLD:AAB3588	1CHIMMON67GRU08	ELAME601-09
Chimaera monstrosa	GU805844	BOLD:AAB3588	4CHIMMON67GRU08	ELAME604-09
Chimaera monstrosa	GU805841	BOLD:AAB3588	5CHIMMON67GRU08	ELAME605-09
Dalatias licha	GU805185	BOLD:AAB2396	11M08109DLI	ELAME165-09
Dalatias licha	KT307184	BOLD:AAB2396	EL0717	ELAMO039-15
Dalatias licha	KT307175	BOLD:AAB2396	GenMAPDB0012	ELAMO047-15
Dalatias licha	KT307177	BOLD:AAB2396	GenMAPDB0631	ELAMO049-15
Dalatias licha	GU805156	BOLD:AAB2396	AN086LOBRPA	ELAME134-09
Dalatias licha	KT307176	BOLD:AAB2396	GenMAPDB000657	ELAME1063-11
Dalatias licha	KT307178	BOLD:AAB2396	GenMAPDB000660	ELAME1066-11
Dalatias licha	GU805154	BOLD:AAB2396	AN084LOBRPA	ELAME132-09
Dalatias licha	GU805203	BOLD:AAB2396	4M08106DLI.b	ELAME579-09
Dalatias licha	KT307179	BOLD:AAB2396	GenMAPDB000626	ELAME1061-11
Dalatias licha	KT307180	BOLD:AAB2396	GenMAPDB000656	ELAME1062-11
Dalatias licha	GU805839	BOLD:AAB2396	2SCYMLIC67GRU08	ELAME607-09
Dalatias licha	KT307181	BOLD:AAB2396	GenMAPDB000658	ELAME1064-11
Dalatias licha	KT307182	BOLD:AAB2396	GenMAPDB000625	ELAME1060-11
Dalatias licha	GU805153	BOLD:AAB2396	AN083LOBRPA	ELAME131-09
Dalatias licha	GU805875	BOLD:AAB2396	4M08106DLI.a	ELAME166-09
Dalatias licha	GU805155	BOLD:AAB2396	AN085LOBRPA	ELAME133-09
Dalatias licha	GU805157	BOLD:AAB2396	AN087LOBRPA	ELAME135-09
Dalatias licha	KT307183	BOLD:AAB2396	GenMAPDB000624	ELAME1059-11
Dalatias licha	KT307185	BOLD:AAB2396	GenMAPDB000659	ELAME1065-11
Dalatias licha	GU805842	BOLD:AAB2396	1SCYMLIC34GRU08	ELAME606-09
Dalatias licha	GU805840	BOLD:AAB2396	3SCYMLIC67GRU08	ELAME608-09
Dasyatis centroura	KT307186	BOLD:AAD5044	GenMAPDB002949	ELAME1067-11
Dasyatis centroura	GU805184	BOLD:AAD5044	2M08128PVI	ELAME164-09
Dasyatis pastinaca	KT307190	BOLD:ACK8259	2DASIPAS1GRU08	ELAME189-09
Dasyatis pastinaca	KT307194	BOLD:ACK8259	GenMAPDB003038	ELAME1074-11
Dasyatis pastinaca	KT307187	BOLD:ACK8259	EL0600	ELAMO057-15
Dasyatis pastinaca	KT307196	BOLD:ACK8259	GenMAPDB002984	ELAME1072-11
Dasyatis pastinaca	KT307191	BOLD:ACK8259	EL0062_ok	ELAMO015-15
Dasyatis pastinaca	KT307195	BOLD:ACK8259	GenMAPDB003037	ELAME1073-11
Dasyatis pastinaca	KT307192	BOLD:ACK8259	GenMAPDB003040	ELAME1076-11
Dasyatis pastinaca	KT307197	BOLD:ACK8259	GenMAPDB002982	ELAME1070-11
Dasyatis pastinaca	KT307193	BOLD:ACK8259	GenMAPDB003039	ELAME1075-11
Dasyatis pastinaca	KT307189	BOLD:ACK8259	GenMAPDB002980	ELAME1068-11
Dasyatis pastinaca	GU805617	BOLD:ACK8259	4DASIPAS1GRU08	ELAME191-09
Dasyatis pastinaca	HQ946202	BOLD:ACK8259	3DASIPAS1GRU08	ELAME190-09
Dasyatis pastinaca	KT307188	NONE	1DASIPAS1GRU08	ELAME188-09
Dasyatis tortonesei	KT307198	BOLD:AAD5036	AN064LOBRPA	ELAME117-09
Dasyatis tortonesei	GU805143	BOLD:AAD5036	AN067LOBRPA	ELAME120-09
Dasyatis tortonesei	GU805142	BOLD:AAD5036	AN066LOBRPA	ELAME119-09
Dasyatis tortonesei	GU805141	BOLD:AAD5036	AN065LOBRPA	ELAME118-09
Dipturus nidarosiensis	KT307199	BOLD:AAE1030	EL0071_ok	ELAMO018-15
Dipturus nidarosiensis	KT307207	BOLD:AAE1030	EL0331	ELAMO073-15
Dipturus nidarosiensis	KT307200	BOLD:AAE1030	EL0332	ELAMO074-15
Dipturus nidarosiensis	KT307202	BOLD:AAE1030	EL0330	ELAMO072-15
Dipturus nidarosiensis	KT307201	BOLD:AAE1030	EL0329	ELAMO071-15
Dipturus nidarosiensis	KT307206	BOLD:AAE1030	GenMapDB002985	ELAME1162-11
Dipturus nidarosiensis	KT307204	BOLD:AAE1030	GenMapDB002988	ELAME1165-11
Dipturus nidarosiensis	KT307209	BOLD:AAE1030	GenMapDB002989	ELAME1166-11
Dipturus nidarosiensis	KT307208	BOLD:AAE1030	GenMapDB002987	ELAME1164-11
Dipturus nidarosiensis	KT307205	BOLD:AAE1030	GenMapDB002986	ELAME1163-11
Dipturus nidarosiensis	KT307203	BOLD:AAE1030	GenMAPDB003074	ELAMO001-12
Dipturus nidarosiensis	KT307210	BOLD:AAE1030	GenMAPDB003075	ELAMO002-12
Dipturus oxyrinchus	GU805802	BOLD:ABZ4263	R000154	ELAME651-09
Dipturus oxyrinchus	GU805169	BOLD:ABZ4263	AN100LOBRPA	ELAME148-09
Dipturus oxyrinchus	KT307215	BOLD:ABZ4263	GenMAPDB002991	ELAME1178-11
Dipturus oxyrinchus	GU805808	BOLD:ABZ4263	R000148	ELAME645-09
Dipturus oxyrinchus	GU805803	BOLD:ABZ4263	R000151	ELAME648-09
Dipturus oxyrinchus	GU805194	BOLD:ABZ4263	4G08D6ROX	ELAME176-09
Dipturus oxyrinchus	GU805192	BOLD:ABZ4263	2G08D6ROX	ELAME174-09
Dipturus oxyrinchus	KT307212	BOLD:ABZ4263	GenMAPDB002994	ELAME1181-11
Dipturus oxyrinchus	GU805191	BOLD:ABZ4263	1G08D6ROX	ELAME173-09
Dipturus oxyrinchus	GU805170	BOLD:ABZ4263	AN101LOBRPA	ELAME149-09
Dipturus oxyrinchus	GU805167	BOLD:ABZ4263	AN098LOBRPA	ELAME146-09
Dipturus oxyrinchus	GU805168	BOLD:ABZ4263	AN099LOBRPA	ELAME147-09
Dipturus oxyrinchus	KT307213	BOLD:ABZ4263	GenMAPDB002993	ELAME1180-11
Dipturus oxyrinchus	KT307214	BOLD:ABZ4263	GenMAPDB002992	ELAME1179-11
Dipturus oxyrinchus	GU805801	BOLD:ABZ4263	R000153	ELAME650-09
Dipturus oxyrinchus	GU805804	BOLD:ABZ4263	R000152	ELAME649-09
Dipturus oxyrinchus	GU805799	BOLD:ABZ4263	R000155	ELAME652-09
Dipturus oxyrinchus	GU805433	BOLD:ABZ4263	R000730	ELAME064-09
Dipturus oxyrinchus	GU805431	BOLD:ABZ4263	R000694	ELAME062-09
Dipturus oxyrinchus	GU805432	BOLD:ABZ4263	R000721	ELAME063-09
Dipturus oxyrinchus	GU805193	BOLD:ABZ4263	3G08D6ROX	ELAME175-09
Dipturus oxyrinchus	KT307211	BOLD:ABZ4263	GenMAPDB002990	ELAME1177-11
Dipturus oxyrinchus	GU805805	BOLD:ABZ4263	R000149	ELAME646-09
Dipturus oxyrinchus	GU805171	BOLD:ABZ4263	AN102LOBRPA	ELAME150-09
Dipturus oxyrinchus	GU805806	BOLD:ABZ4263	R000150	ELAME647-09
Dipturus oxyrinchus	GU805810	BOLD:ABZ4263	R000146	ELAME643-09
Etmopterus spinax	KT307219	BOLD:AAB1404	GenMaPDB000661	ELAME1182-11
Etmopterus spinax	GU805908	BOLD:AAB1404	AN003LOBRPA	ELAME517-09
Etmopterus spinax	GU805878	BOLD:AAB1404	4M08109ESP	ELAME569-09
Etmopterus spinax	HQ946207	BOLD:AAB1404	CY-09-009	ELAME490-09
Etmopterus spinax	GU805910	BOLD:AAB1404	AN001LOBRPA	ELAME515-09
Etmopterus spinax	GU805879	BOLD:AAB1404	1M08109ESP	ELAME566-09
Etmopterus spinax	GU805880	BOLD:AAB1404	2M08109ESP	ELAME567-09
Etmopterus spinax	GU805906	BOLD:AAB1404	AN005LOBRPA	ELAME519-09
Etmopterus spinax	GU805921	BOLD:AAB1404	CY-09-012	ELAME493-09
Etmopterus spinax	GU805876	BOLD:AAB1404	5M08109ESP	ELAME570-09
Etmopterus spinax	GU805850	BOLD:AAB1404	3ETMOSPI20GRU08	ELAME598-09
Etmopterus spinax	GU805877	BOLD:AAB1404	3M08109ESP	ELAME568-09
Etmopterus spinax	GU805920	BOLD:AAB1404	CY-09-011	ELAME492-09
Etmopterus spinax	GU805847	BOLD:AAB1404	4ETMOSPI56GRU08	ELAME599-09
Etmopterus spinax	GU805909	BOLD:AAB1404	AN004LOBRPA	ELAME518-09
Etmopterus spinax	KT307216	BOLD:AAB1404	GenMaPDB000663	ELAME1184-11
Etmopterus spinax	GU805852	BOLD:AAB1404	1ETMOSPI57GRU08	ELAME596-09
Etmopterus spinax	GU805527	BOLD:AAB1404	S000111	ELAME300-09
Etmopterus spinax	GU805848	BOLD:AAB1404	5ETMOSPI56GRU08	ELAME600-09
Etmopterus spinax	GU805918	BOLD:AAB1404	CY-09-013	ELAME494-09
Etmopterus spinax	GU805922	BOLD:AAB1404	CY-09-010	ELAME491-09
Etmopterus spinax	KT307217	BOLD:AAB1404	GenMaPDB000664	ELAME1185-11
Etmopterus spinax	GU805849	BOLD:AAB1404	2ETMOSPI57GRU08	ELAME597-09
Etmopterus spinax	KT307218	BOLD:AAB1404	GenMaPDB000665	ELAME1186-11
Etmopterus spinax	KT307220	BOLD:AAB1404	GenMaPDB000662	ELAME1183-11
Etmopterus spinax	GU805911	BOLD:AAB1404	AN002LOBRPA	ELAME516-09
Galeorhinus galeus	KT307221	BOLD:AAB3071	EL0141	ELAMO033-15
Galeorhinus galeus	KT307222	BOLD:AAB3071	GenMAPDB0585	ELAMO048-15
Galeorhinus galeus	GU805891	BOLD:AAB3071	AN048LOBRPA	ELAME541-09
Galeus melastomus	KT307233	BOLD:AAA9550	S000107	ELAME296-09
Galeus melastomus	KT307229	BOLD:AAA9550	S000094	ELAME283-09
Galeus melastomus	GU805537	BOLD:AAA9550	S000096	ELAME285-09
Galeus melastomus	KT307223	BOLD:AAA9550	CY-09-014	ELAME495-09
Galeus melastomus	KT307225	BOLD:AAA9550	CY-09-029	ELAME506-09
Galeus melastomus	KT307228	BOLD:AAA9550	S000093	ELAME282-09
Galeus melastomus	GU805530	BOLD:AAA9550	S000108	ELAME297-09
Galeus melastomus	KT307230	BOLD:AAA9550	S000095	ELAME284-09
Galeus melastomus	KT307226	BOLD:AAA9550	CY-09-030	ELAME507-09
Galeus melastomus	KT307231	BOLD:AAA9550	S000097	ELAME286-09
Galeus melastomus	KT307224	BOLD:AAA9550	CY-09-015	ELAME496-09
Galeus melastomus	KT307227	BOLD:AAA9550	CY-09-016	ELAME497-09
Galeus melastomus	HQ946205	BOLD:AAA9550	S000092	ELAME281-09
Galeus melastomus	KT307234	BOLD:AAA9550	S000007	ELAME198-09
Galeus melastomus	GU805851	BOLD:AAA9550	5GALUMEL21GRU08	ELAME595-09
Galeus melastomus	GU805612	BOLD:AAA9550	S000008	ELAME199-09
Galeus melastomus	GU805873	BOLD:AAA9550	6M08109GME	ELAME571-09
Galeus melastomus	GU805872	BOLD:AAA9550	9M08109GME	ELAME574-09
Galeus melastomus	GU805531	BOLD:AAA9550	S000105	ELAME294-09
Galeus melastomus	HQ946203	BOLD:AAA9550	S000010	ELAME201-09
Galeus melastomus	HQ946206	BOLD:AAA9550	S000109	ELAME298-09
Galeus melastomus	GU805871	BOLD:AAA9550	8M08109GME	ELAME573-09
Galeus melastomus	GU805609	BOLD:AAA9550	S000011	ELAME202-09
Galeus melastomus	KT307232	BOLD:AAA9550	S000104	ELAME293-09
Galeus melastomus	GU805611	BOLD:AAA9550	S000009	ELAME200-09
Galeus melastomus	GU805529	BOLD:AAA9550	S000110	ELAME299-09
Galeus melastomus	GU805532	BOLD:AAA9550	S000106	ELAME295-09
Galeus melastomus	GU805856	BOLD:AAA9550	2GALUMEL32GRU08	ELAME592-09
Galeus melastomus	GU805855	BOLD:AAA9550	1GALUMEL32GRU08	ELAME591-09
Galeus melastomus	GU805854	BOLD:AAA9550	4GALUMEL21GRU08	ELAME594-09
Galeus melastomus	GU805853	BOLD:AAA9550	3GALUMEL32GRU08	ELAME593-09
Galeus melastomus	GU805869	BOLD:AAA9550	10M08109GME	ELAME575-09
Galeus melastomus	GU805614	BOLD:AAA9550	S000006	ELAME197-09
Galeus melastomus	GU805874	BOLD:AAA9550	7M08109GME	ELAME572-09
Heptranchias perlo	KT307235	BOLD:AAC7515	CY-09-034	ELAME511-09
Heptranchias perlo	KT307236	BOLD:AAC7515	GenMaPDB000672	ELAME1086-11
Leucoraja circularis	KT307244	BOLD:AAA5080	CY-09-026	ELAME082-09
Leucoraja circularis	KT307241	BOLD:AAA5080	GenMAPDB3062	ELAMO045-15
Leucoraja circularis	KT307240	BOLD:AAA5080	GenMAPDB0620	ELAMO041-15
Leucoraja circularis	GU805444	BOLD:AAA5080	CY-09-025	ELAME081-09
Leucoraja circularis	KT307243	BOLD:AAA5080	GenMAPDB0719	ELAMO042-15
Leucoraja circularis	GU805200	BOLD:AAA5080	1RAJACIR67GRU08	ELAME185-09
Leucoraja circularis	GU805201	BOLD:AAA5080	2RAJACIR67GRU08	ELAME186-09
Leucoraja circularis	GU805202	BOLD:AAA5080	3RAJACIR67GRU08	ELAME187-09
Leucoraja circularis	KT307239	BOLD:AAA5080	GenMAPDB002998	ELAME1190-11
Leucoraja circularis	GU805186	BOLD:AAA5080	1G08D13RCI	ELAME167-09
Leucoraja circularis	KT307237	BOLD:AAA5080	GenMAPDB002995	ELAME1187-11
Leucoraja circularis	GU805807	BOLD:AAA5080	R000147	ELAME644-09
Leucoraja circularis	KT307245	BOLD:AAA5080	GenMAPDB002997	ELAME1189-11
Leucoraja circularis	KT307242	BOLD:AAA5080	GenMAPDB002999	ELAME1191-11
Leucoraja circularis	GU805139	BOLD:AAA5080	AN046LOBRPA	ELAME115-09
Leucoraja circularis	KT307238	BOLD:AAA5080	GenMAPDB002996	ELAME1188-11
Leucoraja melitensis	GU805162	BOLD:AAD6037	AN093LOBRPA	ELAME141-09
Leucoraja melitensis	GU805166	BOLD:AAD6037	AN097LOBRPA	ELAME145-09
Leucoraja melitensis	GU805163	BOLD:AAD6037	AN094LOBRPA	ELAME142-09
Leucoraja melitensis	GU805164	BOLD:AAD6037	AN095LOBRPA	ELAME143-09
Leucoraja melitensis	GU805165	BOLD:AAD6037	AN096LOBRPA	ELAME144-09
Leucoraja melitensis	GU805434	BOLD:AAD6037	R000723	ELAME066-09
Leucoraja naevus	KT307246	BOLD:AAB0817	GenMAPDB0911	ELAMO044-15
Mobula mobular	KT307247	BOLD:AAB8636	GenMAPDB2344	ELAMO079-15
Mustelus mustelus	KT307248	BOLD:AAA4345	GENMAPDBS000850	ELAME1054-11
Mustelus mustelus	GU805507	BOLD:AAA4345	S000140	ELAME324-09
Mustelus mustelus	GU805928	BOLD:AAA4345	S000303	ELAME479-09
Mustelus mustelus	GU805506	BOLD:AAA4345	S000143	ELAME327-09
Mustelus mustelus	GU805894	BOLD:AAA4345	AN034LOBRPA	ELAME535-09
Mustelus mustelus	GU805926	BOLD:AAA4345	S000305	ELAME481-09
Mustelus mustelus	GU805599	BOLD:AAA4345	S000024	ELAME213-09
Mustelus mustelus	GU805581	BOLD:AAA4345	S000044	ELAME233-09
Mustelus mustelus	GU805927	BOLD:AAA4345	S000302	ELAME478-09
Mustelus mustelus	GU805568	BOLD:AAA4345	S000060	ELAME249-09
Mustelus mustelus	GU805569	BOLD:AAA4345	S000061	ELAME250-09
Mustelus mustelus	GU805571	BOLD:AAA4345	S000059	ELAME248-09
Mustelus mustelus	GU805585	BOLD:AAA4345	S000040	ELAME229-09
Mustelus mustelus	GU805572	BOLD:AAA4345	S000056	ELAME245-09
Mustelus mustelus	GU805570	BOLD:AAA4345	S000058	ELAME247-09
Mustelus mustelus	GU805893	BOLD:AAA4345	AN037LOBRPA	ELAME538-09
Mustelus mustelus	GU805892	BOLD:AAA4345	AN036LOBRPA	ELAME537-09
Mustelus mustelus	GU805589	BOLD:AAA4345	S000035	ELAME224-09
Mustelus mustelus	GU805925	BOLD:AAA4345	S000304	ELAME480-09
Mustelus mustelus	GU805501	BOLD:AAA4345	S000146	ELAME330-09
Mustelus mustelus	GU805602	BOLD:AAA4345	S000023	ELAME212-09
Mustelus mustelus	GU805510	BOLD:AAA4345	S000139	ELAME323-09
Mustelus mustelus	GU805504	BOLD:AAA4345	S000145	ELAME329-09
Mustelus mustelus	GU805575	BOLD:AAA4345	S000055	ELAME244-09
Mustelus mustelus	GU805588	BOLD:AAA4345	S000038	ELAME227-09
Mustelus mustelus	GU805590	BOLD:AAA4345	S000036	ELAME225-09
Mustelus mustelus	GU805584	BOLD:AAA4345	S000043	ELAME232-09
Mustelus mustelus	GU805574	BOLD:AAA4345	S000054	ELAME243-09
Mustelus mustelus	GU805586	BOLD:AAA4345	S000041	ELAME230-09
Mustelus mustelus	GU805583	BOLD:AAA4345	S000042	ELAME231-09
Mustelus mustelus	GU805600	BOLD:AAA4345	S000025	ELAME214-09
Mustelus mustelus	GU805592	BOLD:AAA4345	S000034	ELAME223-09
Mustelus mustelus	HM400733	BOLD:AAA4345	S000031	ELAME220-09
Mustelus mustelus	GU805587	BOLD:AAA4345	S000037	ELAME226-09
Mustelus mustelus	GU805890	BOLD:AAA4345	AN038LOBRPA	ELAME539-09
Mustelus mustelus	GU805593	BOLD:AAA4345	S000030	ELAME219-09
Mustelus mustelus	GU805573	BOLD:AAA4345	S000057	ELAME246-09
Mustelus mustelus	GU805923	BOLD:AAA4345	S000306	ELAME482-09
Mustelus mustelus	GU805595	BOLD:AAA4345	S000028	ELAME217-09
Mustelus mustelus	GU805594	BOLD:AAA4345	S000032	ELAME221-09
Mustelus mustelus	GU805598	BOLD:AAA4345	S000027	ELAME216-09
Mustelus mustelus	GU805591	BOLD:AAA4345	S000033	ELAME222-09
Mustelus mustelus	GU805597	BOLD:AAA4345	S000026	ELAME215-09
Mustelus mustelus	GU805895	BOLD:AAA4345	AN035LOBRPA	ELAME536-09
Mustelus mustelus	GU805596	BOLD:AAA4345	S000029	ELAME218-09
Mustelus punctulatus	KT307262	BOLD:AAA4347	GENMAPDBS000795	ELAME999-11
Mustelus punctulatus	KT307319	BOLD:AAA4347	GENMAPDBS000827	ELAME1031-11
Mustelus punctulatus	KT307325	BOLD:AAA4347	GENMAPDBS000834	ELAME1038-11
Mustelus punctulatus	KT307339	BOLD:AAA4347	GENMAPDBS000755	ELAME972-11
Mustelus punctulatus	KT307283	BOLD:AAA4347	EL0605	ELAMO061-15
Mustelus punctulatus	KT307312	BOLD:AAA4347	GENMAPDBS000820	ELAME1024-11
Mustelus punctulatus	KT307302	BOLD:AAA4347	GENMAPDBS000809	ELAME1013-11
Mustelus punctulatus	KT307254	BOLD:AAA4347	GENMAPDBS000772	ELAME989-11
Mustelus punctulatus	KT307293	BOLD:AAA4347	GENMAPDBS000799	ELAME1003-11
Mustelus punctulatus	KT307310	BOLD:AAA4347	GENMAPDBS000818	ELAME1022-11
Mustelus punctulatus	KT307335	BOLD:AAA4347	GENMAPDBS000844	ELAME1048-11
Mustelus punctulatus	KT307332	BOLD:AAA4347	GENMAPDBS000841	ELAME1045-11
Mustelus punctulatus	KT307305	BOLD:AAA4347	GENMAPDBS000812	ELAME1016-11
Mustelus punctulatus	KT307261	BOLD:AAA4347	GENMAPDBS000794	ELAME998-11
Mustelus punctulatus	KT307296	BOLD:AAA4347	GENMAPDBS000803	ELAME1007-11
Mustelus punctulatus	KT307294	BOLD:AAA4347	GENMAPDBS000800	ELAME1004-11
Mustelus punctulatus	KT307299	BOLD:AAA4347	GENMAPDBS000806	ELAME1010-11
Mustelus punctulatus	KT307304	BOLD:AAA4347	GENMAPDBS000811	ELAME1015-11
Mustelus punctulatus	KT307263	BOLD:AAA4347	GENMAPDBS000796	ELAME1000-11
Mustelus punctulatus	KT307315	BOLD:AAA4347	GENMAPDBS000823	ELAME1027-11
Mustelus punctulatus	KT307295	BOLD:AAA4347	GENMAPDBS000801	ELAME1005-11
Mustelus punctulatus	KT307297	BOLD:AAA4347	GENMAPDBS000804	ELAME1008-11
Mustelus punctulatus	KT307314	BOLD:AAA4347	GENMAPDBS000822	ELAME1026-11
Mustelus punctulatus	KT307300	BOLD:AAA4347	GENMAPDBS000807	ELAME1011-11
Mustelus punctulatus	KT307260	BOLD:AAA4347	GENMAPDBS000793	ELAME997-11
Mustelus punctulatus	KT307284	BOLD:AAA4347	GENMAPDBS000802	ELAME1006-11
Mustelus punctulatus	KT307327	BOLD:AAA4347	GENMAPDBS000836	ELAME1040-11
Mustelus punctulatus	KT307278	BOLD:AAA4347	GENMAPDBS000747	ELAME964-11
Mustelus punctulatus	KT307308	BOLD:AAA4347	GENMAPDBS000816	ELAME1020-11
Mustelus punctulatus	KT307348	BOLD:AAA4347	GENMAPDBS000766	ELAME983-11
Mustelus punctulatus	KT307317	BOLD:AAA4347	GENMAPDBS000825	ELAME1029-11
Mustelus punctulatus	KT307346	BOLD:AAA4347	GENMAPDBS000764	ELAME981-11
Mustelus punctulatus	KT307298	BOLD:AAA4347	GENMAPDBS000805	ELAME1009-11
Mustelus punctulatus	KT307255	BOLD:AAA4347	GENMAPDBS000773	ELAME990-11
Mustelus punctulatus	KT307253	BOLD:AAA4347	GENMAPDBS000771	ELAME988-11
Mustelus punctulatus	KT307292	BOLD:AAA4347	GENMAPDBS000774	ELAME991-11
Mustelus punctulatus	KT307326	BOLD:AAA4347	GENMAPDBS000835	ELAME1039-11
Mustelus punctulatus	KT307328	BOLD:AAA4347	GENMAPDBS000837	ELAME1041-11
Mustelus punctulatus	KT307252	BOLD:AAA4347	GENMAPDBS000770	ELAME987-11
Mustelus punctulatus	KT307257	BOLD:AAA4347	GENMAPDBS000777	ELAME994-11
Mustelus punctulatus	KT307338	BOLD:AAA4347	GENMAPDBS000754	ELAME971-11
Mustelus punctulatus	KT307311	BOLD:AAA4347	GENMAPDBS000819	ELAME1023-11
Mustelus punctulatus	KT307285	BOLD:AAA4347	GENMAPDBS000815	ELAME1019-11
Mustelus punctulatus	KT307334	BOLD:AAA4347	GENMAPDBS000843	ELAME1047-11
Mustelus punctulatus	KT307318	BOLD:AAA4347	GENMAPDBS000826	ELAME1030-11
Mustelus punctulatus	KT307273	BOLD:AAA4347	GENMAPDBS000742	ELAME959-11
Mustelus punctulatus	KT307333	BOLD:AAA4347	GENMAPDBS000842	ELAME1046-11
Mustelus punctulatus	KT307313	BOLD:AAA4347	GENMAPDBS000821	ELAME1025-11
Mustelus punctulatus	KT307320	BOLD:AAA4347	GENMAPDBS000829	ELAME1033-11
Mustelus punctulatus	KT307301	BOLD:AAA4347	GENMAPDBS000808	ELAME1012-11
Mustelus punctulatus	KT307321	BOLD:AAA4347	GENMAPDBS000830	ELAME1034-11
Mustelus punctulatus	KT307324	BOLD:AAA4347	GENMAPDBS000833	ELAME1037-11
Mustelus punctulatus	KT307316	BOLD:AAA4347	GENMAPDBS000824	ELAME1028-11
Mustelus punctulatus	KT307337	BOLD:AAA4347	GENMAPDBS000846	ELAME1050-11
Mustelus punctulatus	KT307344	BOLD:AAA4347	GENMAPDBS000762	ELAME979-11
Mustelus punctulatus	KT307341	BOLD:AAA4347	GENMAPDBS000757	ELAME974-11
Mustelus punctulatus	KT307258	BOLD:AAA4347	GENMAPDBS000778	ELAME995-11
Mustelus punctulatus	KT307303	BOLD:AAA4347	GENMAPDBS000810	ELAME1014-11
Mustelus punctulatus	KT307306	BOLD:AAA4347	GENMAPDBS000813	ELAME1017-11
Mustelus punctulatus	KT307309	BOLD:AAA4347	GENMAPDBS000817	ELAME1021-11
Mustelus punctulatus	KT307323	BOLD:AAA4347	GENMAPDBS000832	ELAME1036-11
Mustelus punctulatus	KT307322	BOLD:AAA4347	GENMAPDBS000831	ELAME1035-11
Mustelus punctulatus	KT307336	BOLD:AAA4347	GENMAPDBS000845	ELAME1049-11
Mustelus punctulatus	KT307329	BOLD:AAA4347	GENMAPDBS000838	ELAME1042-11
Mustelus punctulatus	KT307290	BOLD:AAA4347	GENMAPDBS000760	ELAME977-11
Mustelus punctulatus	KT307256	BOLD:AAA4347	GENMAPDBS000775	ELAME992-11
Mustelus punctulatus	KT307270	BOLD:AAA4347	GENMAPDBS000738	ELAME955-11
Mustelus punctulatus	KT307349	BOLD:AAA4347	GENMAPDBS000767	ELAME984-11
Mustelus punctulatus	KT307307	BOLD:AAA4347	GENMAPDBS000814	ELAME1018-11
Mustelus punctulatus	KT307331	BOLD:AAA4347	GENMAPDBS000840	ELAME1044-11
Mustelus punctulatus	KT307265	BOLD:AAA4347	GENMAPDBS000739	ELAME956-11
Mustelus punctulatus	KT307271	BOLD:AAA4347	GENMAPDBS000740	ELAME957-11
Mustelus punctulatus	KT307340	BOLD:AAA4347	GENMAPDBS000756	ELAME973-11
Mustelus punctulatus	KT307280	BOLD:AAA4347	GENMAPDBS000749	ELAME966-11
Mustelus punctulatus	KT307251	BOLD:AAA4347	GENMAPDBS000769	ELAME986-11
Mustelus punctulatus	KT307330	BOLD:AAA4347	GENMAPDBS000839	ELAME1043-11
Mustelus punctulatus	KT307282	BOLD:AAA4347	GENMAPDBS000752	ELAME969-11
Mustelus punctulatus	KT307343	BOLD:AAA4347	GENMAPDBS000759	ELAME976-11
Mustelus punctulatus	KT307347	BOLD:AAA4347	GENMAPDBS000765	ELAME982-11
Mustelus punctulatus	KT307272	BOLD:AAA4347	GENMAPDBS000741	ELAME958-11
Mustelus punctulatus	KT307279	BOLD:AAA4347	GENMAPDBS000748	ELAME965-11
Mustelus punctulatus	KT307267	BOLD:AAA4347	GENMAPDBS000734	ELAME951-11
Mustelus punctulatus	KT307286	BOLD:AAA4347	GENMAPDBS000828	ELAME1032-11
Mustelus punctulatus	KT307269	BOLD:AAA4347	GENMAPDBS000736	ELAME953-11
Mustelus punctulatus	KT307259	BOLD:AAA4347	GENMAPDBS000779	ELAME996-11
Mustelus punctulatus	KT307264	BOLD:AAA4347	GENMAPDBS000797	ELAME1001-11
Mustelus punctulatus	KT307342	BOLD:AAA4347	GENMAPDBS000758	ELAME975-11
Mustelus punctulatus	KT307281	BOLD:AAA4347	GENMAPDBS000750	ELAME967-11
Mustelus punctulatus	KT307249	BOLD:AAA4347	GENMAPDBS000776	ELAME993-11
Mustelus punctulatus	KT307274	BOLD:AAA4347	GENMAPDBS000743	ELAME960-11
Mustelus punctulatus	KT307276	BOLD:AAA4347	GENMAPDBS000745	ELAME962-11
Mustelus punctulatus	KT307291	BOLD:AAA4347	GENMAPDBS000761	ELAME978-11
Mustelus punctulatus	KT307289	BOLD:AAA4347	GENMAPDBS000753	ELAME970-11
Mustelus punctulatus	KT307275	BOLD:AAA4347	GENMAPDBS000744	ELAME961-11
Mustelus punctulatus	KT307345	BOLD:AAA4347	GENMAPDBS000763	ELAME980-11
Mustelus punctulatus	KT307288	BOLD:AAA4347	GENMAPDBS000751	ELAME968-11
Mustelus punctulatus	KT307287	BOLD:AAA4347	GENMAPDBS000737	ELAME954-11
Mustelus punctulatus	KT307250	BOLD:AAA4347	GENMAPDBS000768	ELAME985-11
Mustelus punctulatus	GU805604	BOLD:AAA4347	S000021	ELAME210-09
Mustelus punctulatus	KT307268	BOLD:AAA4347	GENMAPDBS000735	ELAME952-11
Mustelus punctulatus	GU805899	BOLD:AAA4347	AN031LOBRPA	ELAME532-09
Mustelus punctulatus	KT307266	BOLD:AAA4347	GENMAPDBS000733	ELAME950-11
Mustelus punctulatus	KT307277	BOLD:AAA4347	GENMAPDBS000746	ELAME963-11
Mustelus punctulatus	GU805485	BOLD:AAA4347	S000162	ELAME346-09
Mustelus punctulatus	GU805486	BOLD:AAA4347	S000163	ELAME347-09
Mustelus punctulatus	GU805483	BOLD:AAA4347	S000164	ELAME348-09
Mustelus punctulatus	GU805488	BOLD:AAA4347	S000161	ELAME345-09
Mustelus punctulatus	GU805487	BOLD:AAA4347	S000160	ELAME344-09
Mustelus punctulatus	GU805489	BOLD:AAA4347	S000158	ELAME342-09
Mustelus punctulatus	GU805490	BOLD:AAA4347	S000159	ELAME343-09
Mustelus punctulatus	GU805481	BOLD:AAA4347	S000166	ELAME350-09
Mustelus punctulatus	GU805482	BOLD:AAA4347	S000167	ELAME351-09
Mustelus punctulatus	GU805475	BOLD:AAA4347	S000172	ELAME356-09
Mustelus punctulatus	GU805476	BOLD:AAA4347	S000173	ELAME357-09
Mustelus punctulatus	GU805478	BOLD:AAA4347	S000171	ELAME355-09
Mustelus punctulatus	GU805477	BOLD:AAA4347	S000170	ELAME354-09
Mustelus punctulatus	GU805479	BOLD:AAA4347	S000168	ELAME352-09
Mustelus punctulatus	GU805480	BOLD:AAA4347	S000169	ELAME353-09
Mustelus punctulatus	GU805492	BOLD:AAA4347	S000157	ELAME341-09
Mustelus punctulatus	GU805491	BOLD:AAA4347	S000156	ELAME340-09
Mustelus punctulatus	GU805508	BOLD:AAA4347	S000141	ELAME325-09
Mustelus punctulatus	GU805505	BOLD:AAA4347	S000142	ELAME326-09
Mustelus punctulatus	GU805503	BOLD:AAA4347	S000144	ELAME328-09
Mustelus punctulatus	GU805509	BOLD:AAA4347	S000133	ELAME322-09
Mustelus punctulatus	GU805528	BOLD:AAA4347	S000112	ELAME301-09
Mustelus punctulatus	GU805502	BOLD:AAA4347	S000147	ELAME331-09
Mustelus punctulatus	GU805499	BOLD:AAA4347	S000148	ELAME332-09
Mustelus punctulatus	GU805493	BOLD:AAA4347	S000154	ELAME338-09
Mustelus punctulatus	GU805494	BOLD:AAA4347	S000155	ELAME339-09
Mustelus punctulatus	GU805496	BOLD:AAA4347	S000153	ELAME337-09
Mustelus punctulatus	GU805498	BOLD:AAA4347	S000151	ELAME335-09
Mustelus punctulatus	GU805500	BOLD:AAA4347	S000149	ELAME333-09
Mustelus punctulatus	GU805497	BOLD:AAA4347	S000150	ELAME334-09
Mustelus punctulatus	GU805898	BOLD:AAA4347	AN030LOBRPA	ELAME531-09
Mustelus punctulatus	GU805896	BOLD:AAA4347	AN032LOBRPA	ELAME533-09
Mustelus punctulatus	GU805603	BOLD:AAA4347	S000020	ELAME209-09
Mustelus punctulatus	GU805606	BOLD:AAA4347	S000018	ELAME208-09
Mustelus punctulatus	GU805608	BOLD:AAA4347	S000016	ELAME206-09
Mustelus punctulatus	GU805495	BOLD:AAA4347	S000152	ELAME336-09
Mustelus punctulatus	GU805607	BOLD:AAA4347	S000015	ELAME205-09
Mustelus punctulatus	GU805484	BOLD:AAA4347	S000165	ELAME349-09
Mustelus punctulatus	GU805290	BOLD:AAA4347	S000293	ELAME469-09
Mustelus punctulatus	GU805291	BOLD:AAA4347	S000290	ELAME466-09
Mustelus punctulatus	GU805292	BOLD:AAA4347	S000291	ELAME467-09
Mustelus punctulatus	GU805289	BOLD:AAA4347	S000292	ELAME468-09
Mustelus punctulatus	GU805294	BOLD:AAA4347	S000289	ELAME465-09
Mustelus punctulatus	GU805293	BOLD:AAA4347	S000288	ELAME464-09
Mustelus punctulatus	GU805897	BOLD:AAA4347	AN033LOBRPA	ELAME534-09
Mustelus punctulatus	GU805296	BOLD:AAA4347	S000287	ELAME463-09
Mustelus punctulatus	GU805287	BOLD:AAA4347	S000294	ELAME470-09
Mustelus punctulatus	GU805288	BOLD:AAA4347	S000295	ELAME471-09
Mustelus punctulatus	GU805930	BOLD:AAA4347	S000301	ELAME477-09
Mustelus punctulatus	GU805901	BOLD:AAA4347	AN029LOBRPA	ELAME530-09
Mustelus punctulatus	GU805929	BOLD:AAA4347	S000300	ELAME476-09
Mustelus punctulatus	GU805931	BOLD:AAA4347	S000299	ELAME475-09
Mustelus punctulatus	GU805285	BOLD:AAA4347	S000296	ELAME472-09
Mustelus punctulatus	GU805286	BOLD:AAA4347	S000297	ELAME473-09
Myliobatis aquila	KT307357	BOLD:AAC6922	RR3136	ELAMO078-15
Myliobatis aquila	KT307352	BOLD:AAC6922	RR3036	ELAMO077-15
Myliobatis aquila	KT307350	BOLD:AAC6922	EL0412	ELAMO060-15
Myliobatis aquila	KT307351	BOLD:AAC6922	EL0444	ELAMO056-15
Myliobatis aquila	KT307353	BOLD:AAC6922	AN045LOBRPA	ELAME114-09
Myliobatis aquila	KT307355	BOLD:AAC6922	EL0446	ELAMO034-15
Myliobatis aquila	KT307356	BOLD:AAC6922	GenMAPD003002	ELAME1102-11
Myliobatis aquila	KT307354	BOLD:AAC6922	GenMAPD003000	ELAME1100-11
Myliobatis aquila	KT307358	BOLD:AAC6922	GenMAPD003003	ELAME1103-11
Myliobatis aquila	KT307359	BOLD:AAC6922	GenMAPD003001	ELAME1101-11
Oxynotus centrina	KT307361	BOLD:AAF2493	CY-09-040	ELAME514-09
Oxynotus centrina	GU805137	BOLD:AAF2493	AN042LOBRPA	ELAME112-09
Oxynotus centrina	KT307363	BOLD:AAF2493	GenMAPDB000679	ELAME1096-11
Oxynotus centrina	GU805138	BOLD:AAF2493	AN043LOBRPA	ELAME113-09
Oxynotus centrina	KT307364	BOLD:AAF2493	GenMAPDB000675	ELAME1092-11
Oxynotus centrina	KT307360	BOLD:AAF2493	GenMAPDB000677	ELAME1094-11
Oxynotus centrina	KT307362	BOLD:AAF2493	GenMAPDB000678	ELAME1095-11
Prionace glauca	KT307365	BOLD:AAA7096	SS0617	ELAMO059-15
Prionace glauca	KT307366	BOLD:AAA7096	EL060	ELAMO080-15
Pteromylaeus bovinus	KT307368	BOLD:AAD9192	EL0070	ELAMO017-15
Pteromylaeus bovinus	KT307367	BOLD:AAD9192	GenMAPDB003005	ELAME1192-11
Pteromylaeus bovinus	KT307369	BOLD:AAD9192	GenMAPDB003006	ELAME1193-11
Pteroplatytrygon violacea	KT307370	BOLD:AAF5129	GenMAPDB3078	ELAMO046-15
Pteroplatytrygon violacea	KT307373	BOLD:AAF5129	GenMAPDB3149	ELAME1098-11
Pteroplatytrygon violacea	KT307372	BOLD:AAF5129	GenMAPDB003007	ELAME1097-11
Pteroplatytrygon violacea	KT307371	BOLD:AAF5129	GenMAPDB3150	ELAME1099-11
Raja asterias	GU805133	BOLD:AAA5079	AN017LOBRPA	ELAME102-09
Raja asterias	KT307379	BOLD:AAA5079	EL0127	ELAME1118-11
Raja asterias	KT307383	BOLD:AAA5079	GenMAPDB002634	ELAME1202-11
Raja asterias	KT307382	BOLD:AAA5079	GenMAPDB002635	ELAME1203-11
Raja asterias	GU805389	BOLD:AAA5079	R000783	ELAME017-09
Raja asterias	KT307375	BOLD:AAA5079	EL0128	ELAME1119-11
Raja asterias	KT307374	BOLD:AAA5079	GenMAPDB02933	ELAME1105-11
Raja asterias	GU805440	BOLD:AAA5079	R002635	ELAME074-09
Raja asterias	KT307376	BOLD:AAA5079	GenMAPDB02939	ELAME1111-11
Raja asterias	GU805134	BOLD:AAA5079	AN018LOBRPA	ELAME103-09
Raja asterias	GU805388	BOLD:AAA5079	R000782	ELAME016-09
Raja asterias	GU805180	BOLD:AAA5079	1M08128RAS	ELAME159-09
Raja asterias	GU805386	BOLD:AAA5079	R000780	ELAME014-09
Raja asterias	GU805135	BOLD:AAA5079	AN020LOBRPA	ELAME105-09
Raja asterias	GU805423	BOLD:AAA5079	R000426	ELAME054-09
Raja asterias	KT307384	BOLD:AAA5079	GenMAPDB002752	ELAME1205-11
Raja asterias	GU805813	BOLD:AAA5079	R000052	ELAME636-09
Raja asterias	KT307381	BOLD:AAA5079	GenMAPDB002943	ELAME1120-11
Raja asterias	KT307380	BOLD:AAA5079	GenMAPDB02937	ELAME1109-11
Raja asterias	KT307377	BOLD:AAA5079	EL0125	ELAME1116-11
Raja asterias	KT307378	BOLD:AAA5079	EL0126	ELAME1117-11
Raja asterias	GU805816	BOLD:AAA5079	R000051	ELAME635-09
Raja asterias	GU805132	BOLD:AAA5079	AN016LOBRPA	ELAME101-09
Raja asterias	GU805179	BOLD:AAA5079	2G08A6RAS	ELAME158-09
Raja asterias	GU805385	BOLD:AAA5079	R000779	ELAME013-09
Raja asterias	GU805199	BOLD:AAA5079	1RAJAAST1GRU08	ELAME184-09
Raja asterias	GU805441	BOLD:AAA5079	R002637	ELAME076-09
Raja asterias	GU805387	BOLD:AAA5079	R000781	ELAME015-09
Raja asterias	GU805442	BOLD:AAA5079	R002638	ELAME077-09
Raja brachyura	KT307393	BOLD:AAA4358	GenMAPDB003042	ELAME1122-11
Raja brachyura	GU805144	BOLD:AAA4358	AN068LOBRPA	ELAME121-09
Raja brachyura	KT307386	BOLD:AAA4358	GenMAPDB003046	ELAME1126-11
Raja brachyura	KT307387	BOLD:AAA4358	EL0082	ELAME1127-11
Raja brachyura	KT307388	BOLD:AAA4358	GenMAPDB003016	ELAME1131-11
Raja brachyura	KT307385	BOLD:AAA4358	GenMAPDB003045	ELAME1125-11
Raja brachyura	KT307389	BOLD:AAA4358	GenMAPDB003017	ELAME1132-11
Raja brachyura	KT307390	BOLD:AAA4358	GenMAPDB003044	ELAME1124-11
Raja brachyura	KT307396	BOLD:AAA4358	GenMAPDB003041	ELAME1121-11
Raja brachyura	GU805422	BOLD:AAA4358	R000420	ELAME053-09
Raja brachyura	KT307395	BOLD:AAA4358	GenMAPDB003015	ELAME1130-11
Raja brachyura	KT307394	BOLD:AAA4358	GenMAPDB003043	ELAME1123-11
Raja brachyura	KT307391	BOLD:AAA4358	GenMAPDB003013	ELAME1128-11
Raja brachyura	KT307392	BOLD:AAA4358	GenMAPDB003014	ELAME1129-11
Raja clavata	GU805820	BOLD:ACF2419	R000044	ELAME630-09
Raja clavata	GU805815	BOLD:ACF2419	R000048	ELAME634-09
Raja clavata	GU805414	BOLD:ACF2419	R000349	ELAME043-09
Raja clavata	GU805417	BOLD:ACF2419	R000352	ELAME046-09
Raja clavata	GU805452	BOLD:ACF2419	CY-09-043	ELAME090-09
Raja clavata	GU805792	BOLD:ACF2419	R000340	ELAME663-09
Raja clavata	GU805418	BOLD:ACF2419	R000353	ELAME047-09
Raja clavata	GU805393	BOLD:ACF2419	R000769	ELAME021-09
Raja clavata	GU805174	BOLD:ACF2419	4G08D13RCL	ELAME153-09
Raja clavata	GU805376	BOLD:ACF2419	R000014	ELAME004-09
Raja clavata	GU805419	BOLD:ACF2419	R000354	ELAME048-09
Raja clavata	GU805817	BOLD:ACF2419	R000045	ELAME631-09
Raja clavata	GU805818	BOLD:ACF2419	R000046	ELAME632-09
Raja clavata	GU805822	BOLD:ACF2419	R000030	ELAME628-09
Raja clavata	GU805814	BOLD:ACF2419	R000064	ELAME637-09
Raja clavata	GU805811	BOLD:ACF2419	R000066	ELAME639-09
Raja clavata	GU805809	BOLD:ACF2419	R000068	ELAME641-09
Raja clavata	GU805812	BOLD:ACF2419	R000067	ELAME640-09
Raja clavata	GU805821	BOLD:ACF2419	R000029	ELAME627-09
Raja clavata	GU805824	BOLD:ACF2419	R000028	ELAME626-09
Raja clavata	GU805832	BOLD:ACF2419	R000018	ELAME618-09
Raja clavata	GU805399	BOLD:ACF2419	R000162	ELAME027-09
Raja clavata	GU805829	BOLD:ACF2419	R000019	ELAME619-09
Raja clavata	GU805830	BOLD:ACF2419	R000020	ELAME620-09
Raja clavata	GU805823	BOLD:ACF2419	R000027	ELAME625-09
Raja clavata	GU805825	BOLD:ACF2419	R000025	ELAME623-09
Raja clavata	GU805834	BOLD:ACF2419	R000001	ELAME616-09
Raja clavata	GU805794	BOLD:ACF2419	R000336	ELAME659-09
Raja clavata	GU805831	BOLD:ACF2419	R000017	ELAME617-09
Raja clavata	GU805373	BOLD:ACF2419	R000011	ELAME001-09
Raja clavata	GU805400	BOLD:ACF2419	R000163	ELAME028-09
Raja clavata	GU805151	BOLD:ACF2419	AN076LOBRPA	ELAME129-09
Raja clavata	GU805374	BOLD:ACF2419	R000012	ELAME002-09
Raja clavata	GU805375	BOLD:ACF2419	R000013	ELAME003-09
Raja clavata	GU805378	BOLD:ACF2419	R000016	ELAME006-09
Raja clavata	GU805377	BOLD:ACF2419	R000015	ELAME005-09
Raja clavata	GU805152	BOLD:ACF2419	AN077LOBRPA	ELAME130-09
Raja clavata	GU805172	BOLD:ACF2419	2G08D13RCL	ELAME151-09
Raja clavata	GU805176	BOLD:ACF2419	6G08D13RCL	ELAME155-09
Raja clavata	GU805826	BOLD:ACF2419	R000026	ELAME624-09
Raja clavata	GU805791	BOLD:ACF2419	R000337	ELAME660-09
Raja clavata	GU805175	BOLD:ACF2419	5G08D13RCL	ELAME154-09
Raja clavata	GU805149	BOLD:ACF2419	AN073LOBRPA	ELAME126-09
Raja clavata	GU805173	BOLD:ACF2419	3G08D13RCL	ELAME152-09
Raja clavata	GU805150	BOLD:ACF2419	AN075LOBRPA	ELAME128-09
Raja clavata	GU805390	BOLD:ACF2419	R000766	ELAME018-09
Raja clavata	GU805451	BOLD:ACF2419	CY-09-042	ELAME089-09
Raja clavata	GU805405	BOLD:ACF2419	R000169	ELAME034-09
Raja clavata	GU805415	BOLD:ACF2419	R000350	ELAME044-09
Raja clavata	GU805404	BOLD:ACF2419	R000167	ELAME032-09
Raja clavata	GU805403	BOLD:ACF2419	R000166	ELAME031-09
Raja clavata	GU805402	BOLD:ACF2419	R000165	ELAME030-09
Raja clavata	GU805401	BOLD:ACF2419	R000164	ELAME029-09
Raja clavata	GU805416	BOLD:ACF2419	R000351	ELAME045-09
Raja clavata	GU805446	BOLD:ACF2419	CY-09-028	ELAME084-09
Raja clavata	GU805450	BOLD:ACF2419	CY-09-041	ELAME088-09
Raja clavata	GU805394	BOLD:ACF2419	R000786	ELAME022-09
Raja clavata	GU805445	BOLD:ACF2419	CY-09-027	ELAME083-09
Raja clavata	GU805391	BOLD:ACF2419	R000767	ELAME019-09
Raja clavata	GU805392	BOLD:ACF2419	R000768	ELAME020-09
Raja miraletus	GU805435	BOLD:AAA4472	R000731	ELAME068-09
Raja miraletus	GU805797	BOLD:AAA4472	R000307	ELAME654-09
Raja miraletus	GU805437	BOLD:AAA4472	R000745	ELAME070-09
Raja miraletus	KT307397	BOLD:AAA4472	1M08104RMI	ELAME160-09
Raja miraletus	GU805436	BOLD:AAA4472	R000732	ELAME069-09
Raja miraletus	GU805819	BOLD:AAA4472	R000033	ELAME629-09
Raja miraletus	GU805795	BOLD:AAA4472	R000309	ELAME656-09
Raja miraletus	GU805379	BOLD:AAA4472	R000022	ELAME007-09
Raja miraletus	GU805438	BOLD:AAA4472	R000751	ELAME071-09
Raja miraletus	GU805412	BOLD:AAA4472	R000261	ELAME041-09
Raja miraletus	GU805131	BOLD:AAA4472	AN009LOBRPA	ELAME099-09
Raja miraletus	GU805381	BOLD:AAA4472	R000037	ELAME009-09
Raja miraletus	GU805380	BOLD:AAA4472	R000023	ELAME008-09
Raja miraletus	GU805407	BOLD:AAA4472	R000256	ELAME036-09
Raja miraletus	GU805382	BOLD:AAA4472	R000038	ELAME010-09
Raja miraletus	GU805828	BOLD:AAA4472	R000024	ELAME622-09
Raja miraletus	GU805406	BOLD:AAA4472	R000255	ELAME035-09
Raja miraletus	GU805409	BOLD:AAA4472	R000258	ELAME038-09
Raja miraletus	GU805439	BOLD:AAA4472	R000761	ELAME072-09
Raja miraletus	GU805447	BOLD:AAA4472	CY-09-036	ELAME085-09
Raja miraletus	GU805411	BOLD:AAA4472	R000260	ELAME040-09
Raja miraletus	GU805410	BOLD:AAA4472	R000259	ELAME039-09
Raja miraletus	GU805130	BOLD:AAA4472	AN008LOBRPA	ELAME098-09
Raja miraletus	GU805183	BOLD:AAA4472	3M08104RMI	ELAME163-09
Raja miraletus	GU805413	BOLD:AAA4472	R000262	ELAME042-09
Raja miraletus	GU805182	BOLD:AAA4472	2M08104RMI	ELAME162-09
Raja miraletus	GU805129	BOLD:AAA4472	AN006LOBRPA	ELAME096-09
Raja miraletus	GU805449	BOLD:AAA4472	CY-09-038	ELAME087-09
Raja miraletus	GU805408	BOLD:AAA4472	R000257	ELAME037-09
Raja miraletus	GU805796	BOLD:AAA4472	R000310	ELAME657-09
Raja miraletus	GU805798	BOLD:AAA4472	R000308	ELAME655-09
Raja miraletus	GU805793	BOLD:AAA4472	R000311	ELAME658-09
Raja miraletus	GU805827	BOLD:AAA4472	R000021	ELAME621-09
Raja miraletus	GU805181	BOLD:AAA4472	4M08104RMI	ELAME161-09
Raja miraletus	GU805448	BOLD:AAA4472	CY-09-037	ELAME086-09
Raja montagui	GU805424	BOLD:AAA4356	R000429	ELAME055-09
Raja polystigma	GU805421	BOLD:ABY6158	R000419	ELAME052-09
Raja polystigma	GU805395	BOLD:ABY6158	R000238	ELAME023-09
Raja polystigma	KT307400	BOLD:ABY6158	EL0096	ELAMO026-15
Raja polystigma	GU805383	BOLD:ABY6158	R000031	ELAME011-09
Raja polystigma	GU805539	BOLD:ABY6158	R000442	ELAME049-09
Raja polystigma	KT307402	BOLD:ABY6158	GenMAPDB001075	ELAME1207-11
Raja polystigma	KT307403	BOLD:ABY6158	GenMAPDB001078	ELAME1208-11
Raja polystigma	GU805396	BOLD:ABY6158	R000239	ELAME024-09
Raja polystigma	GU805398	BOLD:ABY6158	R000249	ELAME026-09
Raja polystigma	GU805384	BOLD:ABY6158	R000032	ELAME012-09
Raja polystigma	GU805146	BOLD:ABY6158	AN070LOBRPA	ELAME123-09
Raja polystigma	GU805145	BOLD:ABY6158	AN069LOBRPA	ELAME122-09
Raja polystigma	GU805420	BOLD:ABY6158	R000444	ELAME051-09
Raja polystigma	GU805147	BOLD:ABY6158	AN071LOBRPA	ELAME124-09
Raja polystigma	KT307398	BOLD:ABY6158	GenMAPDB001072	ELAME1206-11
Raja polystigma	GU805397	BOLD:ABY6158	R000240	ELAME025-09
Raja polystigma	GU805148	BOLD:ABY6158	AN072LOBRPA	ELAME125-09
Raja polystigma	GU805187	BOLD:ABY6158	1M08107RPO	ELAME168-09
Raja polystigma	GU805188	BOLD:ABY6158	3M08107RPO	ELAME170-09
Raja polystigma	KT307399	BOLD:ABY6158	EL095	ELAMO081-15
Raja polystigma	GU805190	BOLD:ABY6158	5M08107RPO	ELAME172-09
Raja polystigma	GU805189	BOLD:ABY6158	4M08107RPO	ELAME171-09
Raja polystigma	KT307401	NONE	EL0097	ELAMO027-15
Raja radula	KT307411	BOLD:AAC1141	EL0076	ELAMO020-15
Raja radula	KT307406	BOLD:AAC1141	EL0092	ELAMO025-15
Raja radula	KT307409	BOLD:AAC1141	EL0087	ELAMO022-15
Raja radula	KT307404	BOLD:AAC1141	EL0718	ELAMO040-15
Raja radula	KT307405	BOLD:AAC1141	EL0120_ok	ELAMO032-15
Raja radula	KT307407	BOLD:AAC1141	EL0090	ELAMO024-15
Raja radula	KT307410	BOLD:AAC1141	EL0077	ELAMO021-15
Raja radula	KT307408	BOLD:AAC1141	EL0088	ELAMO023-15
Raja radula	GU805427	BOLD:AAC1141	R000703	ELAME058-09
Raja radula	GU805443	BOLD:AAC1141	CY-09-002	ELAME080-09
Raja radula	GU805430	BOLD:AAC1141	R000707	ELAME061-09
Raja radula	GU805425	BOLD:AAC1141	R000691	ELAME056-09
Raja radula	GU805429	BOLD:AAC1141	R000706	ELAME060-09
Raja radula	GU805426	BOLD:AAC1141	R000693	ELAME057-09
Raja radula	GU805428	BOLD:AAC1141	R000704	ELAME059-09
Raja undulata	KT307414	BOLD:AAL0858	GenMAPDB2899	ELAMO052-15
Raja undulata	KT307413	BOLD:AAL0858	GenMAPDB2183	ELAMO051-15
Raja undulata	KT307412	BOLD:AAL0858	EL0616	ELAMO075-15
Raja undulata	HM421823	BOLD:AAL0858	1PP09RUN	ELAME177-09
Raja undulata	KT307415	NONE	EL0110	ELAMO031-15
Raja undulata	KT307416	NONE	EL0068	ELAMO016-15
Rostroraja alba	KT307418	BOLD:AAB8691	GenMAPDB0421	ELAMO054-15
Rostroraja alba	KT307421	BOLD:AAB8691	GenMAPDB0418	ELAMO053-15
Rostroraja alba	KT307417	BOLD:AAB8691	GenMAPDB003030	ELAME1134-11
Rostroraja alba	KT307419	BOLD:AAB8691	GenMAPDB000969	ELAME1133-11
Rostroraja alba	KT307420	BOLD:AAB8691	GenMAPDB003031	ELAME1135-11
Rostroraja alba	GU805140	BOLD:AAB8691	AN047LOBRPA	ELAME116-09
Scyliorhinus canicula	KT307424	BOLD:AAA1548	CY-09-017	ELAME498-09
Scyliorhinus canicula	KT307425	BOLD:AAA1548	CY-09-019	ELAME500-09
Scyliorhinus canicula	KT307429	BOLD:AAA1548	S000121	ELAME310-09
Scyliorhinus canicula	KT307422	BOLD:AAA1548	S000120	ELAME309-09
Scyliorhinus canicula	GU805913	BOLD:AAA1548	CY-09-039	ELAME513-09
Scyliorhinus canicula	GU805865	BOLD:AAA1548	1M08115SCN	ELAME581-09
Scyliorhinus canicula	GU805536	BOLD:AAA1548	S000100	ELAME289-09
Scyliorhinus canicula	GU805538	BOLD:AAA1548	S000098	ELAME287-09
Scyliorhinus canicula	GU805534	BOLD:AAA1548	S000101	ELAME290-09
Scyliorhinus canicula	GU805919	BOLD:AAA1548	CY-09-018	ELAME499-09
Scyliorhinus canicula	KT307428	BOLD:AAA1548	GenMAPDB487	ELAMO070-15
Scyliorhinus canicula	KT307426	BOLD:AAA1548	GenMAPDB485	ELAMO068-15
Scyliorhinus canicula	KT307427	BOLD:AAA1548	GenMAPDB486	ELAMO069-15
Scyliorhinus canicula	GU805863	BOLD:AAA1548	3M08115SCN	ELAME583-09
Scyliorhinus canicula	GU805912	BOLD:AAA1548	CY-09-035	ELAME512-09
Scyliorhinus canicula	GU805884	BOLD:AAA1548	AN059LOBRPA	ELAME552-09
Scyliorhinus canicula	GU805882	BOLD:AAA1548	AN061LOBRPA	ELAME554-09
Scyliorhinus canicula	GU805883	BOLD:AAA1548	AN063LOBRPA	ELAME556-09
Scyliorhinus canicula	GU805524	BOLD:AAA1548	S000117	ELAME306-09
Scyliorhinus canicula	GU805866	BOLD:AAA1548	2M08115SCN	ELAME582-09
Scyliorhinus canicula	GU805517	BOLD:AAA1548	S000124	ELAME313-09
Scyliorhinus canicula	GU805838	BOLD:AAA1548	2SCYOCAN8GRU08	ELAME611-09
Scyliorhinus canicula	GU805565	BOLD:AAA1548	S000065	ELAME254-09
Scyliorhinus canicula	GU805557	BOLD:AAA1548	S000072	ELAME261-09
Scyliorhinus canicula	GU805558	BOLD:AAA1548	S000073	ELAME262-09
Scyliorhinus canicula	GU805541	BOLD:AAA1548	S000089	ELAME278-09
Scyliorhinus canicula	GU805861	BOLD:AAA1548	5M08115SCN	ELAME585-09
Scyliorhinus canicula	GU805864	BOLD:AAA1548	4M08115SCN	ELAME584-09
Scyliorhinus canicula	GU805550	BOLD:AAA1548	S000081	ELAME270-09
Scyliorhinus canicula	GU805556	BOLD:AAA1548	S000075	ELAME264-09
Scyliorhinus canicula	GU805836	BOLD:AAA1548	5SCYOCAN8GRU08	ELAME614-09
Scyliorhinus canicula	GU805835	BOLD:AAA1548	4SCYOCAN8GRU08	ELAME613-09
Scyliorhinus canicula	GU805512	BOLD:AAA1548	S000132	ELAME321-09
Scyliorhinus canicula	GU805522	BOLD:AAA1548	S000119	ELAME308-09
Scyliorhinus canicula	GU805521	BOLD:AAA1548	S000118	ELAME307-09
Scyliorhinus canicula	GU805520	BOLD:AAA1548	S000123	ELAME312-09
Scyliorhinus canicula	GU805518	BOLD:AAA1548	S000125	ELAME314-09
Scyliorhinus canicula	GU805511	BOLD:AAA1548	S000131	ELAME320-09
Scyliorhinus canicula	GU805837	BOLD:AAA1548	1SCYOCAN8GRU08	ELAME610-09
Scyliorhinus canicula	GU805885	BOLD:AAA1548	AN060LOBRPA	ELAME553-09
Scyliorhinus canicula	KT307423	NONE	S000099	ELAME288-09
Scyliorhinus stellaris	KT307432	BOLD:AAC0375	EL0610	ELAMO037-15
Scyliorhinus stellaris	KT307433	BOLD:AAC0375	EL0611	ELAMO038-15
Scyliorhinus stellaris	KT307431	BOLD:AAC0375	EL0609	ELAMO036-15
Scyliorhinus stellaris	KT307430	BOLD:AAC0375	EL0613	ELAMO062-15
Squalus acanthias	GU805551	BOLD:AAA1547	S000078	ELAME267-09
Squalus acanthias	KT307434	BOLD:AAA1547	S000064	ELAME253-09
Squalus acanthias	GU805358	BOLD:AAA1547	S000220	ELAME397-09
Squalus acanthias	GU805331	BOLD:AAA1547	S000246	ELAME422-09
Squalus acanthias	GU805329	BOLD:AAA1547	S000249	ELAME425-09
Squalus acanthias	GU805309	BOLD:AAA1547	S000271	ELAME447-09
Squalus acanthias	GU805299	BOLD:AAA1547	S000282	ELAME458-09
Squalus acanthias	GU805525	BOLD:AAA1547	S000113	ELAME302-09
Squalus acanthias	GU805326	BOLD:AAA1547	S000255	ELAME431-09
Squalus acanthias	GU805327	BOLD:AAA1547	S000251	ELAME427-09
Squalus acanthias	GU805462	BOLD:AAA1547	S000187	ELAME371-09
Squalus acanthias	GU805316	BOLD:AAA1547	S000266	ELAME442-09
Squalus acanthias	GU805519	BOLD:AAA1547	S000122	ELAME311-09
Squalus acanthias	GU805553	BOLD:AAA1547	S000076	ELAME265-09
Squalus acanthias	GU805356	BOLD:AAA1547	S000223	ELAME399-09
Squalus acanthias	GU805355	BOLD:AAA1547	S000221	ELAME398-09
Squalus acanthias	GU805350	BOLD:AAA1547	S000229	ELAME405-09
Squalus acanthias	GU805357	BOLD:AAA1547	S000219	ELAME396-09
Squalus acanthias	GU805523	BOLD:AAA1547	S000115	ELAME304-09
Squalus acanthias	GU805362	BOLD:AAA1547	S000214	ELAME393-09
Squalus acanthias	GU805526	BOLD:AAA1547	S000114	ELAME303-09
Squalus acanthias	GU805359	BOLD:AAA1547	S000215	ELAME394-09
Squalus acanthias	GU805347	BOLD:AAA1547	S000230	ELAME406-09
Squalus acanthias	GU805360	BOLD:AAA1547	S000216	ELAME395-09
Squalus acanthias	GU805345	BOLD:AAA1547	S000232	ELAME408-09
Squalus acanthias	GU805343	BOLD:AAA1547	S000234	ELAME410-09
Squalus acanthias	GU805344	BOLD:AAA1547	S000235	ELAME411-09
Squalus acanthias	GU805354	BOLD:AAA1547	S000225	ELAME401-09
Squalus acanthias	GU805346	BOLD:AAA1547	S000233	ELAME409-09
Squalus acanthias	GU805310	BOLD:AAA1547	S000272	ELAME448-09
Squalus acanthias	GU805353	BOLD:AAA1547	S000224	ELAME400-09
Squalus acanthias	GU805348	BOLD:AAA1547	S000231	ELAME407-09
Squalus acanthias	GU805535	BOLD:AAA1547	S000102	ELAME291-09
Squalus acanthias	GU805552	BOLD:AAA1547	S000079	ELAME268-09
Squalus acanthias	GU805365	BOLD:AAA1547	S000203	ELAME386-09
Squalus acanthias	GU805533	BOLD:AAA1547	S000103	ELAME292-09
Squalus acanthias	GU805368	BOLD:AAA1547	S000201	ELAME385-09
Squalus acanthias	GU805370	BOLD:AAA1547	S000198	ELAME382-09
Squalus acanthias	GU805369	BOLD:AAA1547	S000197	ELAME381-09
Squalus acanthias	GU805372	BOLD:AAA1547	S000196	ELAME380-09
Squalus acanthias	GU805371	BOLD:AAA1547	S000195	ELAME379-09
Squalus acanthias	GU805566	BOLD:AAA1547	S000062	ELAME251-09
Squalus acanthias	GU805366	BOLD:AAA1547	S000204	ELAME387-09
Squalus acanthias	GU805363	BOLD:AAA1547	S000206	ELAME388-09
Squalus acanthias	GU805334	BOLD:AAA1547	S000245	ELAME421-09
Squalus acanthias	GU805352	BOLD:AAA1547	S000227	ELAME403-09
Squalus acanthias	GU805330	BOLD:AAA1547	S000250	ELAME426-09
Squalus acanthias	GU805349	BOLD:AAA1547	S000228	ELAME404-09
Squalus acanthias	GU805361	BOLD:AAA1547	S000212	ELAME391-09
Squalus acanthias	GU805364	BOLD:AAA1547	S000209	ELAME389-09
Squalus acanthias	GU805342	BOLD:AAA1547	S000237	ELAME413-09
Squalus acanthias	GU805341	BOLD:AAA1547	S000236	ELAME412-09
Squalus acanthias	GU805305	BOLD:AAA1547	S000275	ELAME451-09
Squalus acanthias	GU805580	BOLD:AAA1547	S000048	ELAME237-09
Squalus acanthias	GU805582	BOLD:AAA1547	S000046	ELAME235-09
Squalus acanthias	GU805601	BOLD:AAA1547	S000022	ELAME211-09
Squalus acanthias	HQ946204	BOLD:AAA1547	S000049	ELAME238-09
Squalus acanthias	GU805578	BOLD:AAA1547	S000050	ELAME239-09
Squalus acanthias	GU805577	BOLD:AAA1547	S000053	ELAME242-09
Squalus acanthias	GU805576	BOLD:AAA1547	S000052	ELAME241-09
Squalus acanthias	GU805579	BOLD:AAA1547	S000051	ELAME240-09
Squalus acanthias	GU805463	BOLD:AAA1547	S000188	ELAME372-09
Squalus acanthias	GU805465	BOLD:AAA1547	S000186	ELAME370-09
Squalus acanthias	GU805469	BOLD:AAA1547	S000178	ELAME362-09
Squalus acanthias	GU805472	BOLD:AAA1547	S000177	ELAME361-09
Squalus acanthias	GU805471	BOLD:AAA1547	S000176	ELAME360-09
Squalus acanthias	GU805470	BOLD:AAA1547	S000179	ELAME363-09
Squalus acanthias	GU805468	BOLD:AAA1547	S000180	ELAME364-09
Squalus acanthias	GU805464	BOLD:AAA1547	S000185	ELAME369-09
Squalus acanthias	GU805467	BOLD:AAA1547	S000184	ELAME368-09
Squalus acanthias	GU805466	BOLD:AAA1547	S000182	ELAME366-09
Squalus acanthias	GU805567	BOLD:AAA1547	S000063	ELAME252-09
Squalus acanthias	GU805459	BOLD:AAA1547	S000192	ELAME376-09
Squalus acanthias	GU805546	BOLD:AAA1547	S000086	ELAME275-09
Squalus acanthias	GU805456	BOLD:AAA1547	S000193	ELAME377-09
Squalus acanthias	GU805545	BOLD:AAA1547	S000085	ELAME274-09
Squalus acanthias	GU805458	BOLD:AAA1547	S000191	ELAME375-09
Squalus acanthias	GU805543	BOLD:AAA1547	S000087	ELAME276-09
Squalus acanthias	GU805461	BOLD:AAA1547	S000190	ELAME374-09
Squalus acanthias	GU805540	BOLD:AAA1547	S000091	ELAME280-09
Squalus acanthias	GU805542	BOLD:AAA1547	S000090	ELAME279-09
Squalus acanthias	GU805544	BOLD:AAA1547	S000088	ELAME277-09
Squalus acanthias	GU805548	BOLD:AAA1547	S000084	ELAME273-09
Squalus acanthias	GU805547	BOLD:AAA1547	S000082	ELAME271-09
Squalus acanthias	GU805562	BOLD:AAA1547	S000069	ELAME258-09
Squalus acanthias	GU805561	BOLD:AAA1547	S000068	ELAME257-09
Squalus acanthias	GU805564	BOLD:AAA1547	S000067	ELAME256-09
Squalus acanthias	GU805563	BOLD:AAA1547	S000066	ELAME255-09
Squalus acanthias	GU805559	BOLD:AAA1547	S000070	ELAME259-09
Squalus acanthias	GU805560	BOLD:AAA1547	S000071	ELAME260-09
Squalus acanthias	GU805549	BOLD:AAA1547	S000080	ELAME269-09
Squalus acanthias	GU805554	BOLD:AAA1547	S000077	ELAME266-09
Squalus acanthias	GU805555	BOLD:AAA1547	S000074	ELAME263-09
Squalus acanthias	GU805474	BOLD:AAA1547	S000175	ELAME359-09
Squalus acanthias	GU805473	BOLD:AAA1547	S000174	ELAME358-09
Squalus acanthias	GU805303	BOLD:AAA1547	S000277	ELAME453-09
Squalus acanthias	GU805304	BOLD:AAA1547	S000278	ELAME454-09
Squalus acanthias	GU805301	BOLD:AAA1547	S000279	ELAME455-09
Squalus acanthias	GU805367	BOLD:AAA1547	S000200	ELAME384-09
Squalus acanthias	GU805306	BOLD:AAA1547	S000276	ELAME452-09
Squalus acanthias	GU805460	BOLD:AAA1547	S000189	ELAME373-09
Squalus acanthias	GU805457	BOLD:AAA1547	S000194	ELAME378-09
Squalus acanthias	GU805307	BOLD:AAA1547	S000273	ELAME449-09
Squalus acanthias	GU805308	BOLD:AAA1547	S000274	ELAME450-09
Squalus acanthias	GU805298	BOLD:AAA1547	S000285	ELAME461-09
Squalus acanthias	GU805302	BOLD:AAA1547	S000281	ELAME457-09
Squalus acanthias	GU805338	BOLD:AAA1547	S000241	ELAME417-09
Squalus acanthias	GU805337	BOLD:AAA1547	S000240	ELAME416-09
Squalus acanthias	GU805340	BOLD:AAA1547	S000239	ELAME415-09
Squalus acanthias	GU805335	BOLD:AAA1547	S000242	ELAME418-09
Squalus acanthias	GU805336	BOLD:AAA1547	S000243	ELAME419-09
Squalus acanthias	GU805300	BOLD:AAA1547	S000283	ELAME459-09
Squalus acanthias	GU805297	BOLD:AAA1547	S000284	ELAME460-09
Squalus acanthias	GU805295	BOLD:AAA1547	S000286	ELAME462-09
Squalus acanthias	GU805333	BOLD:AAA1547	S000244	ELAME420-09
Squalus acanthias	GU805312	BOLD:AAA1547	S000270	ELAME446-09
Squalus acanthias	GU805311	BOLD:AAA1547	S000269	ELAME445-09
Squalus acanthias	GU805322	BOLD:AAA1547	S000260	ELAME436-09
Squalus acanthias	GU805321	BOLD:AAA1547	S000259	ELAME435-09
Squalus acanthias	GU805324	BOLD:AAA1547	S000257	ELAME433-09
Squalus acanthias	GU805319	BOLD:AAA1547	S000261	ELAME437-09
Squalus acanthias	GU805320	BOLD:AAA1547	S000262	ELAME438-09
Squalus acanthias	GU805514	BOLD:AAA1547	S000130	ELAME319-09
Squalus acanthias	GU805513	BOLD:AAA1547	S000129	ELAME318-09
Squalus acanthias	GU805516	BOLD:AAA1547	S000128	ELAME317-09
Squalus acanthias	GU805515	BOLD:AAA1547	S000126	ELAME315-09
Squalus acanthias	GU805323	BOLD:AAA1547	S000256	ELAME432-09
Squalus acanthias	GU805318	BOLD:AAA1547	S000264	ELAME440-09
Squalus acanthias	GU805315	BOLD:AAA1547	S000265	ELAME441-09
Squalus acanthias	GU805313	BOLD:AAA1547	S000267	ELAME443-09
Squalus acanthias	GU805314	BOLD:AAA1547	S000268	ELAME444-09
Squalus acanthias	GU805317	BOLD:AAA1547	S000263	ELAME439-09
Squalus acanthias	GU805351	BOLD:AAA1547	S000226	ELAME402-09
Squalus acanthias	GU805325	BOLD:AAA1547	S000253	ELAME429-09
Squalus acanthias	GU805328	BOLD:AAA1547	S000252	ELAME428-09
Squalus acanthias	GU805332	BOLD:AAA1547	S000248	ELAME424-09
Squalus acanthias	GU805339	BOLD:AAA1547	S000238	ELAME414-09
Squalus blainville	KT307448	BOLD:AAA1550	EL0099	ELAMO029-15
Squalus blainville	KT307445	BOLD:AAA1550	EL0100	ELAMO030-15
Squalus blainville	GU805916	BOLD:AAA1550	CY-09-024	ELAME505-09
Squalus blainville	GU805917	BOLD:AAA1550	CY-09-031	ELAME508-09
Squalus blainville	KT307440	BOLD:AAA1550	Leanne_A002	ELAMO004-13
Squalus blainville	GU805902	BOLD:AAA1550	AN015LOBRPA	ELAME524-09
Squalus blainville	KT307446	BOLD:AAA1550	Leanne_B001	ELAMO009-13
Squalus blainville	KT307435	BOLD:AAA1550	Leanne_B006	ELAMO014-13
Squalus blainville	KT307437	BOLD:AAA1550	Leanne_B003	ELAMO011-13
Squalus blainville	KT307447	BOLD:AAA1550	Leanne_A006	ELAMO008-13
Squalus blainville	GU805914	BOLD:AAA1550	CY-09-032	ELAME509-09
Squalus blainville	GU805915	BOLD:AAA1550	CY-09-033	ELAME510-09
Squalus blainville	GU805860	BOLD:AAA1550	3G08D13SBL	ELAME588-09
Squalus blainville	GU805857	BOLD:AAA1550	4G08D13SBL	ELAME589-09
Squalus blainville	GU805924	BOLD:AAA1550	CY-09-003	ELAME484-09
Squalus blainville	KT307441	BOLD:AAA1550	GenMaPDB000684	ELAME1198-11
Squalus blainville	GU805904	BOLD:AAA1550	AN013LOBRPA	ELAME522-09
Squalus blainville	GU805907	BOLD:AAA1550	AN012LOBRPA	ELAME521-09
Squalus blainville	KT307442	BOLD:AAA1550	GenMaPDB000680	ELAME1194-11
Squalus blainville	GU805862	BOLD:AAA1550	1G08D13SBL	ELAME586-09
Squalus blainville	KT307444	BOLD:AAA1550	GenMaPDB000683	ELAME1197-11
Squalus blainville	KT307443	BOLD:AAA1550	GenMaPDB000681	ELAME1195-11
Squalus blainville	GU805905	BOLD:AAA1550	AN014LOBRPA	ELAME523-09
Squalus blainville	KT307436	BOLD:AAA1550	GenMaPDB000682	ELAME1196-11
Squalus blainville	GU805859	BOLD:AAA1550	2G08D13SBL	ELAME587-09
Squalus blainville	GU805858	BOLD:AAA1550	5G08D13SBL	ELAME590-09
Squalus blainville	KT307438	BOLD:AAA1550	Leanne_B002	ELAMO010-13
Squalus blainville	KT307439	BOLD:AAA1550	Leanne_A003	ELAMO005-13
Squalus blainville	KT307449	BOLD:AAA1550	Leanne_A005	ELAMO007-13
Torpedo marmorata	KT307457	BOLD:AAC2566	GenMAPDB002836	ELAME1214-11
Torpedo marmorata	GU805197	BOLD:AAC2566	3TORPMAR4GRU08	ELAME180-09
Torpedo marmorata	KT307465	BOLD:AAC2566	4TORPMAR5GRU08	ELAME181-09
Torpedo marmorata	KT307454	BOLD:AAC2566	GenMAPDB002906	ELAME1211-11
Torpedo marmorata	KT307453	BOLD:AAC2566	GenMAPDB002867	ELAME1152-11
Torpedo marmorata	KT307463	BOLD:AAC2566	GenMAPDB02977	ELAME1141-11
Torpedo marmorata	KT307455	BOLD:AAC2566	GenMAPDB002834	ELAME1212-11
Torpedo marmorata	KT307456	BOLD:AAC2566	GenMAPDB002835	ELAME1213-11
Torpedo marmorata	KT307466	BOLD:AAC2566	CY-09-045	ELAME092-09
Torpedo marmorata	GU805161	BOLD:AAC2566	AN092LOBRPA	ELAME140-09
Torpedo marmorata	GU805178	BOLD:AAC2566	1G08A6TMA	ELAME157-09
Torpedo marmorata	KT307461	BOLD:AAC2566	GenMAPDB003053	ELAME1146-11
Torpedo marmorata	GU805454	BOLD:AAC2566	CY-09-046	ELAME093-09
Torpedo marmorata	GU805198	BOLD:AAC2566	5TORPMAR72GRU08	ELAME182-09
Torpedo marmorata	GU805160	BOLD:AAC2566	AN091LOBRPA	ELAME139-09
Torpedo marmorata	GU805158	BOLD:AAC2566	AN088LOBRPA	ELAME136-09
Torpedo marmorata	GU805159	BOLD:AAC2566	AN089LOBRPA	ELAME137-09
Torpedo marmorata	GU805177	BOLD:AAC2566	1G08D6TMA	ELAME156-09
Torpedo marmorata	GU805800	BOLD:AAC2566	R000156	ELAME653-09
Torpedo marmorata	KT307464	BOLD:AAC2566	GenMAPDB02976	ELAME1140-11
Torpedo marmorata	GU805196	BOLD:AAC2566	2TORPMAR7GRU08	ELAME179-09
Torpedo marmorata	GU805195	BOLD:AAC2566	1TORPMAR7GRU08	ELAME178-09
Torpedo marmorata	KT307452	BOLD:AAC2566	GenMAPDB003020	ELAME1210-11
Torpedo marmorata	KT307451	BOLD:AAC2566	GenMAPDB003019	ELAME1209-11
Torpedo marmorata	GU805453	BOLD:AAC2566	CY-09-044	ELAME091-09
Torpedo marmorata	GU805455	BOLD:AAC2566	CY-09-048	ELAME095-09
Torpedo marmorata	KT307450	BOLD:AAC2566	EL0122	ELAME1148-11
Torpedo marmorata	KT307460	BOLD:AAC2566	GenMAPDB02975	ELAME1139-11
Torpedo marmorata	KT307462	BOLD:AAC2566	GenMAPDB003051	ELAME1144-11
Torpedo marmorata	KT307458	BOLD:AAC2566	GenMAPDB002837	ELAME1215-11
Torpedo marmorata	KT307459	BOLD:AAC2566	GenMAPDB002838	ELAME1216-11
Torpedo nobiliana	KT307469	BOLD:AAC6970	EL0602	ELAMO055-15
Torpedo nobiliana	KT307468	BOLD:AAC6970	GenMAPDB003047	ELAME1150-11
Torpedo nobiliana	KT307467	BOLD:AAC6970	AN039LOBRPA	ELAME109-09
Torpedo nobiliana	GU805136	BOLD:AAC6970	AN040LOBRPA	ELAME110-09
Torpedo torpedo	KT307481	BOLD:ABA3840	RR2955	ELAMO058-15
Torpedo torpedo	KT307470	BOLD:ABA3840	EL0072	ELAMO019-15
Torpedo torpedo	KT307477	BOLD:ABA3840	GenMAPDB003061	ELAME1158-11
Torpedo torpedo	KT307476	BOLD:ABA3840	GenMAPDB0804	ELAMO043-15
Torpedo torpedo	KT307472	BOLD:ABA3840	GenMAPDB003059	ELAME1156-11
Torpedo torpedo	KT307471	BOLD:ABA3840	AN028LOBRPA	ELAME108-09
Torpedo torpedo	KT307478	BOLD:ABA3840	1TORPTOR10GRU08	ELAME183-09
Torpedo torpedo	KT307474	BOLD:ABA3840	EL0103	ELAME1161-11
Torpedo torpedo	KT307479	BOLD:ABA3840	EL0101	ELAME1159-11
Torpedo torpedo	KT307480	BOLD:ABA3840	EL0102	ELAME1160-11
Torpedo torpedo	KT307475	BOLD:ABA3840	GenMAPDB003060	ELAME1157-11
Torpedo torpedo	KT307473	BOLD:ABA3840	AN027LOBRPA	ELAME107-09
Torpedo torpedo	KT307482	BOLD:ABA3840	GenMAPDB003057	ELAME1154-11
