# Supplementary material for: Improving the Conservation of Mediterranean Chondrichthyans: The ELASMOMED DNA Barcode Reference Library
Source: PLoS One. 2017 Jan 20;12(1):e0170244. doi: 10.1371/journal.pone.0170244 (PMC5249125; doi:10.1371/journal.pone.0170244)
Supplement: S4 Table — For each species, the number of sequences used and the length of the alignment are reported. (XLSX) [file pone.0170244.s004.xlsx]

## Sheet: S4_Table
			Number of sequences considered	Length of sequences (bp)
Raja miraletus			35	492
	substitutions	positions
Hrm1/Hrm2	C/T; C/T; A/G	139;282;291
Hrm3/Hmr2	A/G	510
Hrm4/Hmr2	T/A	291
Hrm5/Hmr2	C/T	162
Hrm6/Hmr5	G/T	139
Hrm7/Hmr5	T/C	471
Hrm8/Hmr5	G/A	468
Raja asterias			29	615
	substitutions	positions
Hra1/Hra2	C/T	640
Hra2/Hra3	C/T	90
Hra2/Hra4	C/T; G/A	162; 315
Hra4/Hra5	C/T	318
Hra2/Hra6	C/T; C/T	162; 577
Hra6/Hra7	G/A	72
Hra6/Hra8	C/A	180
Hra6/Hra9	T/C	327
Hra6/Hra10	A/G	471
Raja polystigma			21	608
	substitutions	positions
Hrp1/Hrp2	A/G	315
Hrp2/Hrp3	C/T	405
Hrp2/Hrp4	A/G	321
Hrp2/Hrp5	T/C	180
Raja radula			15	530
	substitutions	positions
Hrr1/Hrr2	G/A	529
Hrr2/Hrr3	C/T	123
Hrr2/Hrr4	T/C	186
Hrr2/Hrr5	C/T	396
Hrr5/Hrr6	A/G; C/T; C/T	513;522;630
Torpedo marmorata			31	563
	substitutions	positions
Htm1/Htm2	G/A	415
Htm1/Htm3	C/T; T/A	196; 394
Htm3/Htm4	T/A	591
Htm3/Htm5	G/A	99
Htm5/Htm6	C/A	422
